# Supplementary material for: Unraveling the chicken T cell repertoire with enhanced genome annotation
Source: Front Immunol. 2024 Mar 14;15:1359169. doi: 10.3389/fimmu.2024.1359169 (PMC10972964; doi:10.3389/fimmu.2024.1359169)
Supplement: Supplementary file 1 [file DataSheet_1.csv]

TRAJ64*01	494444	494503 c
TRAJ63*01	495702	495763 c	/note=not identified by VJ-gene-finder (unusual splice donor)
TRAJ62*01	498103	498164 c
TRAJ61*01	500269	500328 c
TRAJ60*01	500947	501003 c
orfTRAJ59*01	502119	502176 c	/note=ORF: low RIC RSS
TRAJ58*01	503340	503396 c
TRAJ57*01	504681	504745 c
orfTRAJ56*01	504964	505017 c	/note=ORF: no W/FG.G	not identified by VJ-gene-finder
TRAJ55*01	506637	506694 c
TRAJ54*01	507643	507700 c
TRAJ53*01	508007	508072 c
TRAJ52*01	508614	508675 c
TRAJ51*01	509006	509073 c
TRAJ50*01	510300	510357 c
TRAJ49*01	510657	510722 c
TRAJ48*01	511252	511316 c
TRAJ47*01	512262	512324 c
TRAJ46*01	512595	512652 c
TRAJ45*01	512958	513023 c
TRAJ44*01	513554	513618 c
orfTRAJ43*01	514061	514127 c	/note=ORF:no W/FG.G	not identified by VJ-gene-finder
TRAJ42*01	514640	514705 c
TRAJ41*01	515223	515287 c
TRAJ40*01	515703	515765 c
TRAJ39*01	516307	516374 c
TRAJ38*01	516751	516816 c
orfTRAJ37*01	517097	517156 c	/note=ORF: no W/FG.G	not identified by VJ-gene-finder
TRAJ36*01	518863	518923 c
TRAJ35*01	520099	520164 c
TRAJ34*01	521746	521811 c
TRAJ33*01	522349	522410 c
TRAJ32*01	522746	522813 c
TRAJ31*01	523336	523393 c
TRAJ30*01	523695	523760 c
TRAJ29*01	524298	524359 c
TRAJ28*01	524695	524762 c
TRAJ27*01	525285	525342 c
TRAJ26*01	525644	525709 c
TRAJ25*01	526247	526308 c
TRAJ24*01	526645	526712 c
TRAJ23*01	527594	527659 c
TRAJ22*01	528172	528236 c
TRAJ21*01	528652	528714 c
TRAJ20*01	528985	529042 c
TRAJ19*01	529345	529406 c
orfTRAJ18*01	529666	529725 c	/note=ORF: no W/FG.G	not identified by VJ-gene-finder
TRAJ17*01	530558	530625 c
TRAJ16*01	531165	531222 c
TRAJ15*01	531529	531594 c
TRAJ14*01	532125	532189 c
TRAJ13*01	532631	532697 c
TRAJ12*01	533210	533275 c
TRAJ11*01	533793	533857 c
TRAJ10*01	534273	534335 c
TRAJ9*01	534877	534944 c
TRAJ8*01	535321	535386 c
orfTRAJ7*01	535667	535726 c	/note=ORF: no W/FG.G	not identified by VJ-gene-finder
TRAJ6*01	537428	537488 c
TRAJ5*01	538612	538674 c
TRAJ4*01	539053	539118 c
TRAJ3*01	541339	541400 c
TRAJ2*01	542121	542183 c
orfTRAJ1*01	547274	547329 c	/note=ORF: no W/FG.G	unsual RSS	not identified by VJ-gene-finder
TRDJ2*01	560351	560403 c
TRDJ1*01	562384	562435 c
TRDD2*01	562842	562858 c
TRDD1*01	565302	565311 c
orfTRDV4-9*01	570369	570664 c	/note=ORF: lacks L-PART1
TRDV1-41*01	573009	573298 c
TRDV1-40*01	577956	578251 c
TRDV1-39*01	587262	587554 c
TRDV1-38*01	592710	593002 c
TRDV1-37*01	598165	598457 c
TRDV1-36*01	603620	603912 c
orfTRDV4-8*01	617356	617651 c	/note=ORF: lacks L-PART1
pTRDV1-35*01	619876	620165 c	/pseudogene=stop codon
TRDV1-34*01	624550	624845 c
TRDV1-33*01	633547	633842 c
TRDV1-32*01	638732	639027 c
orfTRDV4-7*01	644044	644339 c	/note=ORF: lacks L-PART1
pTRDV1-31*01	646564	646853 c	/pseudogene=stop codon
TRDV1-30*01	651237	651532 c
TRDV1-29*01	660611	660903 c
TRDV1-28*01	665686	665981 c
orfTRDV4-6*01	672182	672477 c	/note=ORF: lacks L-PART1
TRDV1-27*01	674695	674987 c
TRDV1-26*01	683894	684189 c
orfTRDV4-5*01	688059	688354 c	/note=ORF: lacks L-PART1
TRDV1-25*01	689480	689772 c
TRDV5-3*01	690770	691067 c
TRDV1-24*01	695709	696001 c
orfTRDV1-23*01	699244	699533 c	/note=ORF: lacks YLC or similar motif	not identified by VJ-gene-finder
TRDV1-22*01	705225	705520 c
TRDV1-21*01	708921	709210 c
TRDV5-2*01	717570	717867 c
TRDV1-20*01	721835	722124 c
orfTRDV1-19*01	727083	727378 c	/note=low RIC RSS
orfTRDV4-4*01	733566	733861 c	/note=ORF: lacks L-PART1
TRDV1-18*01	736085	736377 c
TRDV1-17*01	745276	745571 c
orfTRDV4-3*01	749431	749726 c	/note=ORF: lacks L-PART1
pTRDV1-16*01	750846	751138 c	/pseudogene=stop codon
TRDV5-1*01	752131	752428 c
TRDV1-15*01	757068	757360 c
TRDV1-14*01	760598	760887 c
TRDV1-13*01	765841	766133 c
TRDV1-12*01	770849	771144 c
orfTRDV4-2*01	773213	773508 c	/note=ORF lacks L-PART1
TRDV1-11*01	775864	776153 c
orfTRDV4-1*01	784508	784803 c	/note=ORF: lacks L-PART1
TRDV1-10*01	787093	787385 c
TRDV1-9*01	798081	798373 c
orfTRDV1-8*01	805257	805552 c	/note=ORF: low RIC RSS
TRDV1-7*01	808804	809096 c
TRDV1-6*01	813720	814015 c
TRDV2-3*01	823921	824206 c
TRDV3-1*01	831450	831747 c
TRDV1-5*01	836202	836497 c
TRDV1-4*01	845466	845761 c
TRDV1-3*01	851923	852218 c
TRDV2-2*01	855849	856134 c
TRDV1-2*01	860308	860603 c
TRDV2-1*01	864306	864591 c
TRDV1-1*01	866233	866528 c
TRAV3-1*01	877010	877295 c
orfTRAV1-49*01	879443	879716 c	/note=ORF: TRAV1 with two exon L	low RIC RSS	low score donor splice
orfTRAV2-23*01	880256	880533 c	/note=ORF: low likelihood SP with L-PART1
TRAV1-48*01	883978	884251 c
orfTRAV1-47*01	896036	896309 c	/note=ORF: low score donor splice	TRAV1 with two exon L
TRAV1-46*01	901716	901989 c
orfTRAV1-45*01	910240	910513 c	/note=ORF: low RIC RSS
pTRAV1-44*01	917117	917304 c	/pseudogene=frameshift
orfTRAV1-43*01	926375	926645 c	/note=ORF: low RIC RSS
orfTRAV1-42*01	935929	936202 c	/note=ORF: low RIC RSS
orfTRAV1-41*01	944414	944684 c	/note=ORF: low RIC RSS
pTRAV1-40*01	951165	951352 c	/pseudogene=frameshift
orfTRAV2-22*01	954659	954936 c	/note=ORF: low likelihood SP with L-PART1	low score donor splice
pTRAV1-39*01	957319	957593 c	/pseudogene=stop codon
TRAV2-21*01	965403	965680 c	/note=stop codon last triplet	not identified by VJ-gene-finder
orfTRAV1-38*01	967985	968258 c	/note=ORF: low RIC RSS
TRAV2-20*01	980404	980681 c
orfTRAV1-37*01	982733	983006 c	/note=ORF: low RIC RSS
pTRAV1-36*01	991144	991418 c	/pseudogene=stop codon
TRAV2-19*01	996723	997000 c
orfTRAV1-35*01	998751	999024 c	/note=ORF: low RIC RSS
pTRAV1-34*01	1007308 1007570 c	/pseudogene=frameshift
TRAV2-18*01	1010538 1010815 c
TRAV1-33*01	1013101 1013374 c
TRAV1-32*01	1024994 1025267 c
orfTRAV1-31*01	1033987 1034257 c	/note=ORF: low RIC RSS
pTRAV1-30*01	1040827 1041101 c	/pseudogene=stop codon
TRAV2-17*01	1049229 1049506 c
orfTRAV1-29*01	1051564 1051837 c	/note=ORF: low RIC RSS
pTRAV1-28*01	1060042 1060316 c	/pseudogene=stop codon
TRAV2-16*01	1068170 1068447 c
orfTRAV1-27*01	1070492 1070765 c	/note=ORF: low RIC RSS
TRAV1-26*01	1081804 1082074 c
pTRAV1-25*01	1088608 1088882 c	/pseudogene=stop codon
TRAV2-15*01	1096712 1096989 c
orfTRAV1-24*01	1099280 1099553 c	/note=ORF: low RIC RSS
TRAV2-14*01	1105347 1105624 c
orfTRAV1-23*01	1107655 1107928 c	/note=ORF: low RIC RSS
pTRAV1-22*01	1115165 1115439 c	/pseudogene=stop codon
orfTRAV1-21*01	1122583 1122853 c	/note=ORF: low score donor splice	TRAV1 with two exon L
TRAV1-20*01	1132143 1132416 c
TRAV2-13*01	1134694 1134971 c
TRAV1-19*01	1137261 1137531 c
TRAV1-18*01	1146002 1146275 c
orfTRAV1-17*01	1152322 1152595 c	/note=ORF: low RIC RSS
orfTRAV1-16*01	1167593 1167863 c	/note=ORF: low RIC RSS
TRAV2-12*01	1188559 1188836 c
TRAV1-15*01	1191128 1191401 c
TRAV2-11*01	1212026 1212303 c
TRAV1-14*01	1214594 1214867 c
TRAV2-10*01	1235598 1235875 c
TRAV2-9*01	1252001 1252278 c
orfTRAV1-13*01	1254532 1254805 c	/note=ORF: low RIC RSS
TRAV2-8*01	1271413 1271690 c
orfTRAV1-12*01	1273738 1274011 c	/note=ORF: low RIC RSS
TRAV2-7*01	1289697 1289974 c
orfTRAV1-11*01	1292032 1292305 c	/note=ORF: low RIC RSS
TRAV2-6*01	1307995 1308272 c
orfTRAV1-10*01	1310526 1310799 c	/note=ORF: low RIC RSS
TRAV2-5*01	1327407 1327684 c
orfTRAV1-9*01	1329742 1330015 c	/note=ORF: low RIC RSS
orfTRAV1-8*01	1345284 1345554 c	/note=ORF: low RIC RSS
TRAV2-4*01	1366299 1366576 c
TRAV1-7*01	1368627 1368900 c
TRAV2-3*01	1384622 1384899 c
TRAV2-2*01	1402575 1402852 c
pTRAV1-5*01	1405106 1405380 c	/pseudogene=frameshift	low RIC RSS
TRAV2-1*01	1420369 1420646 c
pTRAV1-4*01	1422386 1422550 c	/pseudogene=stop codon
TRAV1-3*01	1430684 1430957 c
TRAV1-2*01	1439248 1439521 c
pTRAV1-1*01	1454094 1454362 c	/pseudogene=stop codon
