# Supplementary material for: Unraveling the chicken T cell repertoire with enhanced genome annotation
Source: Front Immunol. 2024 Mar 14;15:1359169. doi: 10.3389/fimmu.2024.1359169 (PMC10972964; doi:10.3389/fimmu.2024.1359169)
Supplement: Supplementary file 2 [file DataSheet_2.fasta]

>TRAC*01 Exon1|490522:490785|reverse
gatattactccatctccttcagtctacaggctgacctctgaagataacaaggatttggaa
atgtgccttatcacggattactcccctgaaaagcttgatcttagctcagtcgatagtaag
acagaaactgttgtggaggtggcaacatccgagaacaaacatgaagcaagctacctgtca
acctactgggccaagaaggatgaaatgcagtgtggtgccaagcacgagggatttggaata
ctaaaaggagatgatcctgaagct
>splicesite|494438:494443|reverse
gtaagt
>TRAJ64*01|494444:494503|reverse
ccaatcagggatatgcagaactggcatttggagcgggaacccaacttcttgttaccccga
>RSS|494504:494531|reverse
tgtttttgcagagattggcatcagtgtg
>splicesite|495696:495701|reverse
gtacat
>TRAJ63*01|495702:495763|reverse
tgactatggatatagttacaaactcatgtttggatctgggagaagacttctggttctgcc
ag
>RSS|495764:495791|reverse
ggatattatagatgcctgtgttattgtg
>splicesite|498097:498102|reverse
gtatgt
>TRAJ62*01|498103:498164|reverse
taatactgggggttacggcaaactcatatttggaactggaaccaaacttacggtttctct
ag
>RSS|498165:498192|reverse
gcattttgcaaagcatggtgtcacagtg
>splicesite|500263:500268|reverse
gtaaga
>TRAJ61*01|500269:500328|reverse
tatctatgaatacctaccaacttacctttggagatggaaccagacttgtggtaaaaccaa
>RSS|500329:500356|reverse
gatttttgctatgctagacagcactgtg
>splicesite|500941:500946|reverse
gtaaga
>TRAJ60*01|500947:501003|reverse
tgaacgctggctataaagtcatctttggaaaagggacaatgcttattgtgaaaccaa
>RSS|501004:501031|reverse
ggtttttgttggtctgtttttcaatgtg
>splicesite|502113:502118|reverse
gtaagt
>orfTRAJ59*01|502119:502176|reverse
tatgatgcaggaagaagggttgtctttggttctggaacaaggttgtcagtgctatctt
>RSS|502177:502204|reverse
attttgatagagtgtattgcactgggtg
>splicesite|503334:503339|reverse
gtaagt
>TRAJ58*01|503340:503396|reverse
tgtatattgcagacaaagtcacgtttggaaagggaactttgctttcagttgcagcct
>RSS|503397:503424|reverse
tatttttgtaatgaaatatgttggagtg
>splicesite|504675:504680|reverse
gtgagt
>TRAJ57*01|504681:504745|reverse
tggttatagctctgcatatggcacagtaatctttggttcagggaccaggctgtctgtcca
gccaa
>RSS|504746:504773|reverse
gctttttgtagtgggagaaaatgctgtg
>splicesite|504958:504963|reverse
gtaagt
>orfTRAJ56*01|504964:505017|reverse
ggaactacggcaagctcacccttgggcaggggacacaacttcaggttttgccaa
>RSS|505018:505045|reverse
tgttcttgtgaaggtgaaaaccattgtg
>splicesite|506631:506636|reverse
gtgagt
>TRAJ55*01|506637:506694|reverse
agtgatgtcttgagcaggctcacctttggagctggaacaaagctttgtgtaaagcctc
>RSS|506695:506722|reverse
tgtttacacaaaggcttgtgttgctgtg
>splicesite|507637:507642|reverse
gtgagt
>TRAJ54*01|507643:507700|reverse
agtgttggctggagcagcttcagctttggagctggaacaaagctttgtgtaaagccct
>RSS|507701:507728|reverse
tgtttgtgcaagggcttgtgttgctgtg
>splicesite|508001:508006|reverse
gtgagt
>TRAJ53*01|508007:508072|reverse
tgaatacaggatctggtgtcagagagctgacctttggcacaggcaccagactctctgtcc
aacccc
>RSS|508073:508100|reverse
actttttgttaaggaaagaaatgctgtg
>splicesite|508608:508613|reverse
gtgagt
>TRAJ52*01|508614:508675|reverse
tgattctaactatggctaccagctgacctttggctcagggaccagactcattgtccaacc
ac
>RSS|508676:508703|reverse
ccttttagttagggcaggaaatgctgtg
>splicesite|509000:509005|reverse
gtaagt
>TRAJ51*01|509006:509073|reverse
gcaatatggaggctcaggatttggcaagctcaactttgggcaaggaagcagactttctgt
gaaaccca
>RSS|509074:509101|reverse
ggtttctgtaaagcaggctgtaactgtg
>splicesite|510294:510299|reverse
gtgagt
>TRAJ50*01|510300:510357|reverse
agtgatggcacaagaaggctcatctttggggttggaacaaagctctgtgtaaagccct
>RSS|510358:510385|reverse
tgtttgcgtaagggcttgtgttgctgtg
>splicesite|510651:510656|reverse
gtgagt
>TRAJ49*01|510657:510722|reverse
tgaatacaggagctgatgtcacgaagctgtcctttggcacagggaccagactctctgtcc
aactcc
>RSS|510723:510750|reverse
gctttttgttaaggaaagcaatgctgtg
>splicesite|511246:511251|reverse
gtgagt
>TRAJ48*01|511252:511316|reverse
tgattctaactccaacactggcaagctgacctttggctcagggaccagactttctgtaca
accat
>RSS|511317:511344|reverse
gcttcttgtttggaaaggaaatactgtg
>splicesite|512256:512261|reverse
gtaggt
>TRAJ47*01|512262:512324|reverse
tgagttcagcatccagcaggaaggtgacctttggaggtgggacacgactgacagtgagac
ctg
>RSS|512325:512352|reverse
agtatttgccatggggtgtgccagggtg
>splicesite|512589:512594|reverse
gtgagt
>TRAJ46*01|512595:512652|reverse
agtgatgcctggagcagcttcagctttggagctggaacaaagctttgtgtaaagccct
>RSS|512653:512680|reverse
tgtttgtgcaagggcttgtgttgctgtg
>splicesite|512952:512957|reverse
gtgagt
>TRAJ45*01|512958:513023|reverse
tgaatacaggatccagcaatgttgaccttacatttggctcagggactaggctctctgtcc
gaccat
>RSS|513024:513051|reverse
gctttttgttaaggaaagcaatgctgtg
>splicesite|513548:513553|reverse
gtgagt
>TRAJ44*01|513554:513618|reverse
tgattctacttccaacactggcaagctgacctttggctcagggaccagactttctgtaca
accac
>RSS|513619:513646|reverse
gttttttgttaggaaaggaaatactgtg
>splicesite|514055:514060|reverse
gtaagt
>orfTRAJ43*01|514061:514127|reverse
gtatatgcagggacaggcactgacacactcacccttgggcaggggtgcagactctctgtc
aaactca
>RSS|514128:514155|reverse
ggtttctgtaaagcaggctgcgactgtg
>splicesite|514634:514639|reverse
gtgagt
>TRAJ42*01|514640:514705|reverse
tgaatacaggatccagcactgttggccttacatttggctcagggaccagacttgctgtcc
aaccat
>RSS|514706:514733|reverse
actttttgttaaggaaagcaatgctgtg
>splicesite|515217:515222|reverse
gtaagt
>TRAJ41*01|515223:515287|reverse
tgattctggctatggctccaacaagctgacctttggctcaggaaccagactttctgttgg
accac
>RSS|515288:515315|reverse
gctttttgttagggaaggaaatgctgtg
>splicesite|515697:515702|reverse
gtaggt
>TRAJ40*01|515703:515765|reverse
tgagttcagcatccagcaggaaggtgacctttggaggtgggacacgactgacagtgagac
ctg
>RSS|515766:515793|reverse
agtatttgccatggggtgtgccagggtg
>splicesite|516301:516306|reverse
gtaagt
>TRAJ39*01|516307:516374|reverse
gcaatatggaggctcaggatttggcaagttcacctttgggcacggaagcagactttctgt
gaaaccca
>RSS|516375:516402|reverse
ggtttctgtaaagcaggctgtaactgtg
>splicesite|516745:516750|reverse
gtgagt
>TRAJ38*01|516751:516816|reverse
tgaatactggaactgctgtcagagtcctgacctttggcacagggaccaggctctctgtcc
aaccca
>RSS|516817:516844|reverse
gctttttgttaaggaaagcaatgctgtg
>splicesite|517091:517096|reverse
gtgagt
>orfTRAJ37*01|517097:517156|reverse
tgagtgcaggaaacttcaaagtggtgctgggcacaggaacgcgcctggttgtgaagtcca
>RSS|517157:517184|reverse
ggtttttgctgtggggtgaagggctgtg
>splicesite|518857:518862|reverse
gtaggt
>TRAJ36*01|518863:518923|reverse
tcttcagcatccaactggaaagttacctttggaagtggaacacagctgatggtgaaacct
g
>RSS|518924:518951|reverse
ggtttttgttagtaggcgtatcactgtg
>splicesite|520093:520098|reverse
gtaagt
>TRAJ35*01|520099:520164|reverse
tgactgcaggaggcagctacggtgacctgaagtttggcagaggaacaaggctcagtgtta
aagcga
>RSS|520165:520192|reverse
ggtattttcaaaggtgttaaatgatgtg
>splicesite|521740:521745|reverse
gtgagt
>TRAJ34*01|521746:521811|reverse
tgaatacaggatctggtttcacaaagctgacctttggcacagggaccagactcattgtcc
aaccac
>RSS|521812:521839|reverse
gctttttgttaaagaaagcaatgctgtg
>splicesite|522343:522348|reverse
gtgagt
>TRAJ33*01|522349:522410|reverse
tgattctaactatggctaccagctgacctttggctcagggaccagactcattgtccaacc
ac
>RSS|522411:522438|reverse
cctttttgttagggcaggaaatgctgtg
>splicesite|522740:522745|reverse
gtaagt
>TRAJ32*01|522746:522813|reverse
gcaatattcaggctcaggtattggcaagctcaactttgggcacggaagcagactttctgt
gaagccca
>RSS|522814:522841|reverse
ggtttctgtaaagcaggctgtaactgtg
>splicesite|523330:523335|reverse
gtgagt
>TRAJ31*01|523336:523393|reverse
agcgatggctggagcagcttcagctttggagctggaacaaagctttgtgtaaagccct
>RSS|523394:523421|reverse
tgtttgtgcaagggcttgtgttgctgtg
>splicesite|523689:523694|reverse
gtgagt
>TRAJ30*01|523695:523760|reverse
tgaatacaggatctagctatgctgatgttacatttggctcagggaccagactctccatcc
aacaat
>RSS|523761:523788|reverse
gctttttgttaaagaaagcaatgctgtg
>splicesite|524292:524297|reverse
gtgagt
>TRAJ29*01|524298:524359|reverse
tgattctaactatggctaccagctgacctttggctcagggaccagactcattgtccaacc
ac
>RSS|524360:524387|reverse
cctttttgttagggcaggaaatgctgtg
>splicesite|524689:524694|reverse
gtaagt
>TRAJ28*01|524695:524762|reverse
gcaatattcaggctcaggtattggcaagctcaactttgggcacggaagcagactttctgt
gaaaccca
>RSS|524763:524790|reverse
ggtttctgtaaagcaggctgtaactgtg
>splicesite|525279:525284|reverse
gtgagt
>TRAJ27*01|525285:525342|reverse
agcgatggctggagcagcttcagctttggagctggaacaaagctttgtgtaaagccct
>RSS|525343:525370|reverse
tgtttgtgcaagggcttgtgttgctgtg
>splicesite|525638:525643|reverse
gtgagt
>TRAJ26*01|525644:525709|reverse
tgaatacaggatctagctatgctgatgttacatttggctcagggaccagactctccatcc
aacaat
>RSS|525710:525737|reverse
gctttttgttaaagaaagcaatgctgtg
>splicesite|526241:526246|reverse
gtgagt
>TRAJ25*01|526247:526308|reverse
tgattctaactatggctaccagctgacctttggctcagggaccagactcattgtccaacc
ac
>RSS|526309:526336|reverse
cctttttgttagggcaggaaatgctgtg
>splicesite|526639:526644|reverse
gtaagt
>TRAJ24*01|526645:526712|reverse
gcaatatggaggctcaggatttggcaagctcacctttgggcaaggaagcagactttctgt
gaaaccca
>RSS|526713:526740|reverse
ggtttctgtaaagcaggctgtaactgtg
>splicesite|527588:527593|reverse
gtgagt
>TRAJ23*01|527594:527659|reverse
tgaatacaggatctagctacacgaagctgacatttggcacagggaccaggctctctgtcc
aaccac
>RSS|527660:527687|reverse
gctttttgttaaggaaagcaatgctgtg
>splicesite|528166:528171|reverse
gtgagt
>TRAJ22*01|528172:528236|reverse
tgagtctggctatggctccaacaagctgacctttggctcagggaccacactttctgttca
gccac
>RSS|528237:528264|reverse
gcttattgttatggaaggaaatgctgtg
>splicesite|528646:528651|reverse
gtaggt
>TRAJ21*01|528652:528714|reverse
tgagttcagcatccagcaggaaggtgacctttggaggtgggacacgactgacagtgagac
ctg
>RSS|528715:528742|reverse
agtatttgccatggggtgtgccagggtg
>splicesite|528979:528984|reverse
gtgagt
>TRAJ20*01|528985:529042|reverse
agtgatgtcctgttcagtcttacctttggagctggaacaaagctttgtgtaaagccct
>RSS|529043:529070|reverse
tatttgcgtaagggcttgtgttgctgtg
>splicesite|529339:529344|reverse
gtgagt
>TRAJ19*01|529345:529406|reverse
tgattataactacaaccccaaaccgacctttggctcagggaccagactctctgtccagcc
at
>RSS|529407:529434|reverse
gcttcttgttagggaaggaaatgctgtg
>splicesite|529660:529665|reverse
gtgagt
>orfTRAJ18*01|529666:529725|reverse
tgagtgcaggaaactacaaagtggtgctgggcacaggaacgcgcctggttgtgaagtcca
>RSS|529726:529753|reverse
ggattttgctgttgggtgaagggctgtg
>splicesite|530552:530557|reverse
gtaagt
>TRAJ17*01|530558:530625|reverse
gcagtatggaggctcttatactggcaagctcacctttgggcacggaagcagactttctgt
gaaaccca
>RSS|530626:530653|reverse
ggtttctgtaaagcaggctgtaactgtg
>splicesite|531159:531164|reverse
gtgagt
>TRAJ16*01|531165:531222|reverse
agtgatggctggggcagcttcagctttggagctggaacaaagctttgtgtaaagccct
>RSS|531223:531250|reverse
tgtttgtgcaagggcttgagttgctgtg
>splicesite|531523:531528|reverse
gtgagt
>TRAJ15*01|531529:531594|reverse
tgaatacaggatccagctatgttgacctaacatttggctcagggaccaggctctctgtcc
gaccac
>RSS|531595:531622|reverse
gctttttgttaaggaaagcaatgctgtg
>splicesite|532119:532124|reverse
gtaagt
>TRAJ14*01|532125:532189|reverse
tgattctacttccaacactggcaagctgacctttggctcagggaccagactttctgtaca
accac
>RSS|532190:532217|reverse
gttttttgttaggaaaggaaatactgtg
>splicesite|532625:532630|reverse
gtaagt
>TRAJ13*01|532631:532697|reverse
gtatacgcagggacaggcgctggcacactcacctttgggcaggggtgtagactctctgtc
aaattca
>RSS|532698:532725|reverse
ggtttctgtaaagcaggctgcgactgtg
>splicesite|533204:533209|reverse
gtgagt
>TRAJ12*01|533210:533275|reverse
tgaatacaggatccagcactgttggccttacatttggctcagggaccagacttgctgtcc
gaccat
>RSS|533276:533303|reverse
actttttgttaaggaaagcaatgctgtg
>splicesite|533787:533792|reverse
gtaagt
>TRAJ11*01|533793:533857|reverse
tgattctggctatggctccaacaacctgatctttggctcaggaaccagactttctgttgg
accat
>RSS|533858:533885|reverse
gctttttgttagggaaggaaatgctgtg
>splicesite|534267:534272|reverse
gtaggt
>TRAJ10*01|534273:534335|reverse
tgagttcagcatccagcaggaaggtgacctttggaggtgggacacgactgacagtgagac
ctg
>RSS|534336:534363|reverse
agtatttgccatggggtgtgccagggtg
>splicesite|534871:534876|reverse
gtaagt
>TRAJ9*01|534877:534944|reverse
gcaatatggaggctcagttactgacaagctcacctttgggcacggaagcagactttctgt
gaaaccca
>RSS|534945:534972|reverse
ggtttctgtaaagcaggctgtaactgtg
>splicesite|535315:535320|reverse
gtgagt
>TRAJ8*01|535321:535386|reverse
tgaatactggaactgctgtcagagtcctgacctttggcacagggaccaggctctctgtcc
aaccca
>RSS|535387:535414|reverse
gctttttgttaaggaaagcaatgctgtg
>splicesite|535661:535666|reverse
gtgagt
>orfTRAJ7*01|535667:535726|reverse
tgagtgcaggaaactacaaagtggtgctgggcacaggaacgcgcctggttgtgaagtcca
>RSS|535727:535754|reverse
ggtttttgctgtggggtgaagggctgtg
>splicesite|537422:537427|reverse
gtaggt
>TRAJ6*01|537428:537488|reverse
tcttcagcatccaactggaaatttacctttggaagtggaacacagctgatggtgaaacct
g
>RSS|537489:537516|reverse
ggtttttgttagtagatgtatcactgtg
>splicesite|538606:538611|reverse
gtatgt
>TRAJ5*01|538612:538674|reverse
tatattcaggaaacacagacagactcagctttggaagaggaactagactgctagtgaagc
aca
>RSS|538675:538702|reverse
tgtttttgtaagggagattttgactgtg
>splicesite|539047:539052|reverse
gtaagt
>TRAJ4*01|539053:539118|reverse
tgactgcaggaggcagctacagtgagctgaagtttggcagaggaacaaggctcagtgtta
aagcga
>RSS|539119:539146|reverse
ggtattttcaaaggtgttaaatgatgtg
>splicesite|541333:541338|reverse
gtgagt
>TRAJ3*01|541339:541400|reverse
agctgctgggagctatggaaggataacttttggtggaggaactcacctgtttgtgcttcc
aa
>RSS|541401:541428|reverse
ggtttatgtaaagcgccttgtcacagtg
>splicesite|542115:542120|reverse
gtaagt
>TRAJ2*01|542121:542183|reverse
tgaatgcaggaagctcaactactgtaacctttggccaaggaacaaatcttttcgtaacac
caa
>RSS|542184:542211|reverse
ggtttttgtaaagcacgtgttggctgtg
>splicesite|547268:547273|reverse
gtcagt
>orfTRAJ1*01|547274:547329|reverse
gaaggacccaggggcacatcagtgctgcctatggacctggctgtctcttgaaacag
>RSS|547330:547357|reverse
tatttctgcacagaggcttctcactctg
>TRDC*01 Exon1|557205:557492|reverse
aaaggggagcagagagattctattccagaggtcattgtgatgaaatcaaagaaacataaa
gaagatggtgacactgggaaagcagcttgtttggcgaggaatttttataaaaagaacatc
agtttggagatgtcctctaatgaagttgtatatgaaccaaaagcacccattgtgacatca
aatggaatgtataatactataaaagtcgtcaaagtgacaaaacaatcagaggtgacgtgc
acggccagattaagcaacggcaattttacagccaactcaacaacacca
>splicesite|560345:560350|reverse
gtaggt
>TRDJ2*01|560351:560403|reverse
cgtaactgctagtctattcttcgggactgggactcaactgactgtggagccaa
>RSS|560404:560431|reverse
cttttttgatatacacattgtaactgtg
>splicesite|562378:562383|reverse
gtaagt
>TRDJ1*01|562384:562435|reverse
agaacagataagcttgtatttggaagtggaaccactctcacagttgaaccaa
>RSS|562436:562463|reverse
atttatttgactgggtattaacagtgtg
>RSS|562803:562841|reverse
cacaatggtataaacaacacagggccctgtacaaaaacc
>TRDD2*01|562842:562858|reverse
tttggggactggagtac
>RSS|562859:562886|reverse
attttttgtaatgaagtatatcactgtg
>RSS|565263:565301|reverse
cactgcgattgaaaaagactgaattactgaacacaaacg
>TRDD1*01|565302:565311|reverse
gattacgtac
>RSS|565312:565339|reverse
tgtttttgtagaactctctactactgtg
>RSS|570330:570368|reverse
cacaggaacaggaaatcctcctgagctttaacaaaaata
>orfTRDV4-9*01|ORF|570369:570664|reverse
cagcccaggattgtggaagctggtggtggtctacgagaacctggagagtctgtgtccctc
tcctgccagggatctggctccaacttcagaagttaccatgttttctggtaccgtcaggca
caccgtggccatcttgagtggctgtcttacactagcagcgtctccttttacacttccttc
agccccaagatggagcatcgagccacagcctctcgagacaatgaccatgctgtggcatct
ctgtctctaggcgccctgcacccccacgactcagcccgctacttttgtgccattca
>sig_peptide|570665:570675|reverse
gggtgtgtgca
>splicesite|570676:570677|reverse
ag
>RSS|572970:573008|reverse
cacgggaacaggaaatcctgcagagctgtaacaaaaatc
>TRDV1-41*01|F|573009:573298|reverse
gagtggagactggaaacgtctggtggaggtgtgcgagcgcctggggattctgtgcagctc
tcctgccatggatatggcttcagcattggaaattatgttgtactgtggtaccgtcaggga
atcagtggccgtcttgagtggctgtcctacatatacagctcatatattagttacagccca
gatgtggagggtcgagccacagtttcgcaagatgattcccaatctgtgtcctatctgtcc
ctaagcaccctgcgcccacgcgattcagcgcactacttgtgtgctgttcg
>sig_peptide|573299:573309|reverse
gagtttgtgcg
>splicesite|573310:573311|reverse
ag
>splicesite|573563:573568|reverse
gtgcga
>sig_peptide|573569:573620|reverse
atggcggccgggctggggccgtggctgctggccttggccttggggccggcag
>RSS|577917:577955|reverse
cacgggaacaggaaatcctacagagctgtaacaaaaatc
>TRDV1-40*01|F|577956:578251|reverse
cagttgagactggaaatgtctggtggaggtgtgcgagcgcctggagattctgtgcagctc
tcctgccggggatctggcttcaactttggaagttatgatgtactgtggtaccgtcaggca
ctcggtggccgtctcgagtggctgtcctacatcagcggcagctcacgtactgttagatac
agcccagatgtggagggtcgagccacggtttctcgagacaattcccgatctgtatcctct
ctgtctctacgtgacctgcgtccacacgactcagcgcactacttgtgtgctgttcg
>sig_peptide|578252:578262|reverse
gagtgtgtgct
>splicesite|578263:578264|reverse
ag
>splicesite|578531:578536|reverse
gtgcga
>sig_peptide|578537:578588|reverse
atggcggccgggctggggccgtggctgctggccttggccttggggccggcag
>RSS|587223:587261|reverse
cacaggaacaggaaatcctacagagctgtaacaaaaaat
>TRDV1-39*01|F|587262:587554|reverse
cagatgagactggaaacgtctggtggaggtgtgcgagcgcctggagattctgtgcagctc
acctgccagggatctggcttcaactttggaagttatgatgtactgtggtaccgtcaggca
ctcggtggccgtctcgagtggctgtcctacatcgacagatggtcatatactagatacagc
ccagctgtggagggtcgagccacggtttctcgagacaattcccaatctgtgtcccatttg
accctaagctccctgcgcccacaagactcagcgcactacttgtgtgctgttca
>sig_peptide|587555:587565|reverse
gtgtgtgtgca
>splicesite|587566:587567|reverse
ag
>splicesite|587902:587907|reverse
gtgcga
>sig_peptide|587908:587959|reverse
atggcggccgggctggggccgtggctgctggccttggccttggggccggcag
>RSS|592671:592709|reverse
cacaggaacaggaaatcctacagagctgtaacaaaaaat
>TRDV1-38*01|F|592710:593002|reverse
cagttgagactggaaacgtctggtggaggtgtgcgagcacctggggattctgtgcagctc
acctgccagggatctggcttcaactttggaagttatgctgtactgtggtaccgtcaggca
ctcggtggccgtctcgagtggctgtcctacatcgacagatggtcatatactagatacagc
ccagatgtggagggtcgagccacggtttctcgagacgattcccaatctgtgtcccatttg
accctaagctccctgcgcccacaagactcagcgcactacttgtgtgctgttca
>sig_peptide|593003:593013|reverse
gtgtgtgtgca
>splicesite|593014:593015|reverse
ag
>splicesite|593352:593357|reverse
gtgcga
>sig_peptide|593358:593409|reverse
atggcggccgggctggggccgtggctgctggccttggccttggggccggcag
>RSS|598126:598164|reverse
cacaggaacaggaaatcctacagagctgtaacaaaaaat
>TRDV1-37*01|F|598165:598457|reverse
cagttgagactggaaacgtctggtggaggtgtgcgagcacctggggattctgtgcagctc
acctgccagggatctggcttcaactttggaagttatgctgtactgtggtaccgtcaggca
ctcggtggccgtctcgagtggctgtcctacatcgacagatggtcatatactagatacagc
ccagatgtggagggtcgagccacggtttctcgagacgattcccaatctgtgtcccatttg
accctaagctccctgcgcccacaagactcagcgcactacttgtgtgctgttca
>sig_peptide|598458:598468|reverse
gtgtgtgtgca
>splicesite|598469:598470|reverse
ag
>splicesite|598807:598812|reverse
gtgcga
>sig_peptide|598813:598864|reverse
atggcggccgggctggggccgtggctgctggccttggccttggggccggcag
>RSS|603581:603619|reverse
cacaggaacaggaaatcctacagagctgtaacaaaaaat
>TRDV1-36*01|F|603620:603912|reverse
cagttgagactggaaacgtctggtggaggtgtgcgagcacctggggattctgtgcagctc
acctgccagggatctggcttcaactttggaagttatgctgtactgtggtaccgtcaggca
ctcggtggccgtctcgagtggctgtcctacatcgacagatggtcatatactagatacagc
ccagatgtggagggtcgagccacggtttctcgagacgattcccaatctgtgtcccatttg
accctaagctccctgcgcccacaagactcagcgcactacttgtgtgctgttca
>sig_peptide|603913:603923|reverse
gtgtgtgtgca
>splicesite|603924:603925|reverse
ag
>splicesite|604262:604267|reverse
gtgcga
>sig_peptide|604268:604319|reverse
atggcggccgggctggggccgtggctgctggccttggccttggggccggcag
>RSS|617317:617355|reverse
cacaggaacaggaaatcctcctgagctttaacaaaaata
>orfTRDV4-8*01|ORF|617356:617651|reverse
cagcccaggattgtggaggctggtggtggtttacaagaacctggagagtctgtgtacctc
tcctgccagggatctggctccaacttcagaagttaccgtgttttctggtaccgtcaggca
caccatggccatcttgactggctgtcttatgctagcagcgtctccttttacacttccttc
agccccaagatggagcatcgagccacagcctctcgagacaatgaccatgctgtggcatct
ctgtctctacgcgccctgtgcccccacaactcagcccgctacttttgtgccattca
>sig_peptide|617652:617662|reverse
gagtgtgtgca
>splicesite|617663:617664|reverse
ag
>RSS|619837:619875|reverse
cacgggaacaggaaatcctgcagagctgtaacaaaaatc
>pTRDV1-35*01|P|619876:620165|reverse
gagtggagactggaaacgtctggtggaggtgtgcaagcgcctggggattctgtgcagctc
tcctgccagggatctggcttcagcattggaagttatgttgtactctggtaacgtcaggga
atcagtggccgtctcgagtggctgtcctacatatacagctcagatattagttacagccca
gatgtggagggtcgagccacagtttcgcaagatgattcccaatctgtgtcctatctgtcc
ctaagcaccctgcgcccacaagactcagcgcactacttgtgtgctgttcg
>sig_peptide|620166:620173|reverse
tttgtgcg
>splicesite|620174:620175|reverse
ag
>splicesite|620430:620435|reverse
gtgcga
>sig_peptide|620436:620487|reverse
atggcggccgggctggggccgtggctgctggccttggccttggggccggcag
>RSS|624511:624549|reverse
cacgggaacaggaaatcctacagagctttaacaaaaatc
>TRDV1-34*01|F|624550:624845|reverse
cagttgagactggaaacgtctggaggaggtgtgcgggcgcctggggattctgtgcatttc
tcctgccagggatctggcttcaactttggaagttatactgtactgtggtaccgtcaggca
ctcggtggccgtcttgagtggctgtcctacatcgacagcagctcatatattattagatac
agcccagatgtggagggtcgagccacggtttctcgagacaattcccgatctgtatcctct
ctgtctctacgttccctgcgcccacacgactcagcgcactacttgtgtgctgttcg
>sig_peptide|624846:624856|reverse
gagtgtgtgca
>splicesite|624857:624858|reverse
ag
>splicesite|625193:625198|reverse
gtgcga
>sig_peptide|625199:625250|reverse
atggcggccgggctggggccgtggctgctggccttggccttggggccggcag
>RSS|633508:633546|reverse
cacaggaacaggaaatcctgcagagctgtaacaaaaaac
>TRDV1-33*01|F|633547:633842|reverse
cagttgagactggaaacgtctggtggaggtgtgcgagcgcctggagattctgtgcagctc
tcctgccagggatctggcttcaactttggaaattatgctgtactgtggtaccgtcaggca
ctcggtggccgtctcgagtggctgtccttcatcgacagttggtcatttattattagatac
agcccaggtgtggagggtcgagccatggtttctcgagacgattcccaatatgtgtcttct
ctgtctctacgtgccctacgcccacacgactcagcgcactacttgtgtgctgttcg
>sig_peptide|633843:633853|reverse
gagtgtgtgca
>splicesite|633854:633855|reverse
ag
>splicesite|634188:634193|reverse
gtgcga
>sig_peptide|634194:634245|reverse
atggcggccgggctggggccgtggctgctggccttggccttggggccggcag
>RSS|638693:638731|reverse
cacgggaacaggaaatcctacagagctttaacaaaaata
>TRDV1-32*01|F|638732:639027|reverse
cagttgagactggaaatgtctggtggaggtgtgcgggcgcctggagattctgtgcagctc
tcctgccaggtatctggcttcagctttggaagttatcatgtactgtggtaccgtcaggca
ctcggtggccatctcgagtggctgtcctacatcagcagcagctcacgtactgttagatac
agcccagatgtggagggtcgagccacggtttctcgagacaattcccgatctgtatcctct
ctgtctctacatgccctgcgcccacacgactccgcgcactacttgtgtgctgttcg
>sig_peptide|639028:639038|reverse
gagtgtgtgct
>splicesite|639039:639040|reverse
ag
>splicesite|639307:639312|reverse
gtgcga
>sig_peptide|639313:639364|reverse
atggcggccgggctggggccgtggctgctggccttggccttggggccggcag
>RSS|644005:644043|reverse
cacaggaacaggaaatcctcctgagctttaacaaaaata
>orfTRDV4-7*01|ORF|644044:644339|reverse
cagcccaggattgtggaggctggtggtggtttacaagaacctggagagtctgtgtacctc
tcctgccagggatctggctccaacttcagaagttaccgtgttttctggtaccgtcaggca
caccatggccatcttgactggctgtcttacgctagcagcgtctccttttacacttccttc
agccccaagatggagcatcgagccacagcctctcgagacaatgaccatgctgtggcatct
ctgtctctacgcgccctgtgcccccacaactcagcccgctacttttgtgccattca
>sig_peptide|644340:644350|reverse
gagtgtgtgca
>splicesite|644351:644352|reverse
ag
>RSS|646525:646563|reverse
cacgggaacaggaaatcctgcagagctgtaacaaaaatc
>pTRDV1-31*01|P|646564:646853|reverse
gagtggagactggaaacgtctggtggaggtgtgcgagcgcctggggattctgtgcagctc
tcctgccagggatctggcttcagcactggaagttatgttgtactctggtaacgtcaggga
atcagtggccgtctcgagtggctgtcctacatatacagctcagatattagttacagccca
gatgtggagggtcgagccacagtttcgcaagatgattcccagtctgtgtcctatctgtcc
ctaagcaccctgcgcccacaagactcagcgcactacttgtgtgctgttcg
>sig_peptide|646854:646861|reverse
tttgtgcg
>splicesite|646862:646863|reverse
ag
>splicesite|647118:647123|reverse
gtgcga
>sig_peptide|647124:647175|reverse
atggcggccgggctggggccgtggctgctggccttggccttggggccggcag
>RSS|651198:651236|reverse
cacgggaacaggaaatcctacagagctttaacaaaaatc
>TRDV1-30*01|F|651237:651532|reverse
cagttgagactggaaacgtctggaggaggtgtgcaagcacctggggattctgtgcatttc
tcctgccagggatctggcttcaactttggaagttatactgtactgtggtaccgtcaggca
ctcggtggccgtctcgagtggctgtcctacatcgacagcagctcatatattattagatac
agcccagatgtgcagggtcgagccacggtttctcgagacaattcccgatctgtatcctct
ctgtctatacgttccctgcgcccacacgactcagcgcactacttgtgtgctgttcg
>sig_peptide|651533:651543|reverse
gagtgtgtgca
>splicesite|651544:651545|reverse
ag
>splicesite|651881:651886|reverse
gtgcga
>sig_peptide|651887:651938|reverse
atggcggccgggctggggccgtggctgctggccttggccttggggccggcag
>RSS|660572:660610|reverse
cacaggaacaggaaatcctacagagctgtaacaaaaaat
>TRDV1-29*01|F|660611:660903|reverse
cagatgagactggaaacatctggtggaggtgtgcgagcgcctggggattctgtgcagctc
acctgccagggatctggcttcaactttggaagttatggtgtgcggtggtaccgtcaggca
ctcggtggccgtctcgagtggctgtcctacatcgacacatggtcatatactagatacagc
ccaggtgtggagggtagagccacgatttctcgagacaattcccgatctgtgtcccatttg
accctaagctccctgcgcccgcaagactcagcacactacttgtgtgctgttca
>sig_peptide|660904:660914|reverse
gtgtgtgtgca
>splicesite|660915:660916|reverse
ag
>splicesite|661250:661255|reverse
gtgcga
>sig_peptide|661256:661307|reverse
atggcggccgggctggggccgtggctgctggccttggccttggggccggcag
>RSS|665647:665685|reverse
cacaggaacaggaaatcctgcagagctgtaacaaaaaac
>TRDV1-28*01|F|665686:665981|reverse
cagttgagactggaaacctctggtggaggtgtgcgagcgcctggagattctgtgcagctc
tcctgccagggatctggcttcaactttggaaattatgctgtactgtggtaccgtcaggca
ctcggtggccgtctcgagtggctgtccttcatcgacagttggtcatttattattagatac
agcccaggtgtggagggtcgagccacggtttctcgagacgattcccaatatgtgtcttct
ctgtctctacgtgccctgcgcccacacgactcagcgcactacttgtgtgctgttcg
>sig_peptide|665982:665992|reverse
gagtgtgtgca
>splicesite|665993:665994|reverse
ag
>splicesite|666327:666332|reverse
gtgcga
>sig_peptide|666333:666384|reverse
atggcggccgggctggggccgtggctgctggccttggccttggggccggcag
>RSS|672143:672181|reverse
cacaggaacaggaaatcctcctgagctttaacaaaaata
>orfTRDV4-6*01|ORF|672182:672477|reverse
cagcccaggattgtggaagctggtggtggtctacgagaacctggagagtctgtgtccctc
tcctgccagggatctggctccaacttcagaagttaccatgttttctggtaccgtcaggca
caccgtggccatcttgagtggctgtcttacactagcagcgtctccttttacacttccttc
agccccaagatggagcatcgagccacagcctctcgagacaatgaccatgctgtggcatct
ctgtctctacgcgccctgcgcccccacgactcagcccgctacttttgtgccattca
>sig_peptide|672478:672488|reverse
gggtgtgtgca
>splicesite|672489:672490|reverse
ag
>RSS|674656:674694|reverse
cacgggaacaggaaatcctgcagagctgtaacaaaaatc
>TRDV1-27*01|F|674695:674987|reverse
gagtggagactggaaacgtctggtggaggtgtgcgagcgcctggggattctgtgcagctc
tcctgccagggatctggcttcaactttggaaattatgttgtactctggtaccgtcaggga
atcagtggccgtctcgagtggctgtcctatatatacagctcatatattattagttacagc
ccagatgtggagggtcgagccacagtttcgcgagatgattcccaatctgtgtcctatctg
tccctaagcaccctgcgcccacaagactcagcgcactacttgtgtgctgttcg
>sig_peptide|674988:674998|reverse
gagtttgtgcg
>splicesite|674999:675000|reverse
ag
>splicesite|675252:675257|reverse
gtgcga
>sig_peptide|675258:675309|reverse
atggcggccgggctggggccgtggctgctggccttggccttggggccggcag
>RSS|683855:683893|reverse
cacgggaacaggaaatcctgaagagcttcatcaaaaaac
>TRDV1-26*01|F|683894:684189|reverse
cagttgagactggaaacgtctggtggaggtgtgcgggcgcctggagattctgtgcagctc
tcctgccggggatctggcttcagctttggaagttatgatgtactgtggtaccgtcagaca
ctcggtggccgtctcgagtggctgtcctacatcagcagcagctcatatactgttagatac
agcccaggtgtggagggtcgagccacggtttctcgagacaattcccgatctgtgtcctct
ctgtctctacgtgccctgtacccacacgactccgcgcactacttgtgtgcttttcg
>sig_peptide|684190:684200|reverse
gagtgtgtgca
>splicesite|684201:684202|reverse
ag
>splicesite|684535:684540|reverse
gtgcga
>sig_peptide|684541:684592|reverse
atggcggccgggctggggccgtggctgctggccttggccttggggccggcag
>RSS|688020:688058|reverse
cacaggaacaggaaatcctcctgagctttaacaaaaata
>orfTRDV4-5*01|ORF|688059:688354|reverse
cagcccaggattgtggaagctggtgctggtctacgagaacctggagagtctgtgtccctc
tcctgccagggatctgactccaacttcagaagttaccatgttttctggtaccgtcaggca
cgccgtggccatcttgagtggctgtcttacactagcagcgtctccttttacacttccttc
agtcccaagatggagcatcgagccacagcctctcgagacaatgaccatgctgtggcatct
ctgtctctacgcgccctgtgcccccacgactcagcctgctacttttgtgccattca
>sig_peptide|688355:688365|reverse
gggtgtgtgca
>splicesite|688366:688367|reverse
ag
>RSS|689441:689479|reverse
cacaggaacaggaaatcctgcagagcttcaacaaaaaac
>TRDV1-25*01|F|689480:689772|reverse
cagttgagactggaaacgtctggtggaggtgtgcgagcgcctggagattctgtgcatttc
tcctgccggggatctggcttcaactttggaagttatgctgtactgtggtaccgtcaggca
ctcggtggccgtctcgagtggctgtccttcatcaacagctggtcatatactagatacagc
ccagatgtggagggtcgagccaccgtttctcgagatgattcccaatctgtgtcctatctg
tccctaagcgccctacgcccacacgactcagcgcactacttgtgtgctgttca
>sig_peptide|689773:689783|reverse
gagtgtgtgca
>splicesite|689784:689785|reverse
ag
>splicesite|690119:690124|reverse
gtgcga
>sig_peptide|690125:690176|reverse
atggcggccgggctggggccgtggctgctggccttggccttggggccggcag
>RSS|690731:690769|reverse
cacagtgagagacagccctgggttgctcagacaatatca
>TRDV5-3*01|F|690770:691067|reverse
agagatgaaatccatgcaaagaagtctgcagtgacggtgcaagcagggtggacagagacc
ctgcaatgtacctacagctccagcgcttcctatatttacgtggcctggtaccggcagctt
cccaacaggtccctgcagtatttgcttcagagcaagggccgaggaggctcatacaaccat
acagccccttttgcccgcctgaggttttcatcccaggctgacgagagctctgggacgctg
gtcatcagtgggctacagctggaagacagcgcactctatctctgcaccctgctgggac
>sig_peptide|691068:691078|reverse
gtgtatttctg
>splicesite|691079:691080|reverse
ag
>splicesite|692157:692162|reverse
gtgcga
>sig_peptide|692163:692214|reverse
atggcggccgggctggggccgtggctgctggccttggccttggggccggcag
>RSS|695670:695708|reverse
cacaggaacaggaaatcctgcagagcttcaacaaaaaac
>TRDV1-24*01|F|695709:696001|reverse
caattgagactggaaacgtctggtggaggtgtgcgagcgcctggagattctgtgcagctc
tcctgccagggatctggcttcagctttggaagttatggtgtgcggtggtaccgtcaggca
cttggtggccgtctcgagtggctgtcctacatcagcttcaggtcatatactagatacagc
ccaggtgtggagggtcgagccaccgtttctcgagatgattcccaatctgtgtcctatctg
ttcctaagcgccctacgcccacacgactcagcgcactacttgtgtgctgttca
>sig_peptide|696002:696012|reverse
gagtgtgtgca
>splicesite|696013:696014|reverse
ag
>splicesite|696349:696354|reverse
gtgcga
>sig_peptide|696355:696406|reverse
atggcggccgggctggggccgtggctgctggccttggccttggggccggcag
>RSS|699205:699243|reverse
cacggcaacaggaaatcctacagagctgtaacaaaaatc
>orfTRDV1-23*01|ORF|699244:699533|reverse
cagttgagactggaaacgtctggtggaggcgtacgagcgcctggagattctgtgcatttc
tcctgccagggatctggcttcagctttggaagttatgctgtactgtggtaccgtcaggca
ctcgatggccgtctcgagtggctgtcctacatcgccagctcgaatagtaggtacagccca
gatgtggagggtcgagccaccgtttctcgagacaattcccaatctgtgtcctacctgtat
ctacgtgccctgcgcccacacgattcagcgcaacatttgtgtgctgttct
>sig_peptide|699534:699541|reverse
tgtgtgca
>splicesite|699542:699543|reverse
ag
>splicesite|699880:699885|reverse
gtgcga
>sig_peptide|699886:699937|reverse
atggcggccgggctggggccgtggctgctggccttggccttggggccggcag
>RSS|705186:705224|reverse
cacgggaacaggaaatcctacagagctttaacaaaaatc
>TRDV1-22*01|F|705225:705520|reverse
cagttgagactggaaatgtctggtggaggtgtgcgagcgcctggagattccgtgcagctc
tcctgccagggatctggcttcaactttggaagttatgatgtactgtggtaccgtcaggga
atcggtggccgtctcaagtggctgtcctacatcagcggcagctcacgtactgttagatac
agcccagatgtggagggtcgagccatggtttctcgagacaattcccgatctgtgtcctct
ctgtatctacgtgccctgcgcccacaagactcagcgcactacttgtgtgctgttcg
>sig_peptide|705521:705531|reverse
gagtgtgtgct
>splicesite|705532:705533|reverse
ag
>splicesite|705800:705805|reverse
gtgcga
>sig_peptide|705806:705857|reverse
atggcggccgggctggggccgtggctgctggccttggccttggggccggcag
>RSS|708882:708920|reverse
cacgggaacaggaaatcctgcagagctgtaacaaaaatc
>TRDV1-21*01|F|708921:709210|reverse
cagttgagactggaaacgtctggtggaggtgtgcgagcgcctggggattctgtgcagctc
tcctgccatggatatggcttcagctttggaagttatgttgtattgtggtaccgtcaggga
atcagtggccgtctcgaatggctgtcctacatatacagctcatatattatttacagccca
ggtgtggagggtcgagccaccgtttcgcgagatgattcccaatctgtgtcctatctgtcc
ctaagcaccctgcacccaagcgattcagcgcgctacttgtgtgctgttcg
>sig_peptide|709211:709221|reverse
gagtgtgtgcg
>splicesite|709222:709223|reverse
ag
>splicesite|709475:709480|reverse
gtgcga
>sig_peptide|709481:709532|reverse
atggcggccgggctggggccgtggctgctggccttggccttggggccggcag
>RSS|717531:717569|reverse
cacagtgagagacagccctgggttgctcagacaatatca
>TRDV5-2*01|F|717570:717867|reverse
agagatgaaatccatgcgaagaagtctgcagtgatggtgcaagcagggtggacagagacc
ctgcaatgtacctacagctccagcgctttctatatttgcgtggcctggtaccggcagctt
cccaacaggtccctgcagtatttgcttcagagcaagggccgaggaggctcatacaaccat
acagccccttttgcccgcctgaggttttcatcccaggctgacgagagctctgggacgctg
gtcatcagtgggctgcagctggaagacagcgcactctatctctgcaccctgctgggac
>sig_peptide|717868:717878|reverse
gtgtatatctg
>splicesite|717879:717880|reverse
ag
>splicesite|718957:718962|reverse
gtgcga
>sig_peptide|718963:719014|reverse
atggcggccgggctggggccgtggctgctggccttggccttggggccggcag
>RSS|721796:721834|reverse
cacggcaacaggaaatcctacagagctgtaacaaaaatc
>TRDV1-20*01|F|721835:722124|reverse
cagttgagactggaaacgtctggtggaggtgtgcgagcgcctggggattctgtgcagttc
tcctgccgtggatatggcttcagctttggaagttatgctgtactgtggtaccgtcaggca
cttggtggccgtctcgagtggctgtcctacatcgccagctcgaatagtaggtacagccca
gatgtggagggtagagccaccgtttctcgagatgattcccgatctgtgtcctacctgtct
ctacgtgccctacgcccacacgattcagcgcaatacttgtgtgctgttct
>sig_peptide|722125:722135|reverse
gagtgtgtgca
>splicesite|722136:722137|reverse
ag
>splicesite|722471:722476|reverse
gtgcga
>sig_peptide|722477:722528|reverse
atggcggccgggctggggccgtggctgctggccttggccttggggccggcag
>RSS|727044:727082|reverse
cacgggaacagtaaatcctgaagaccttcatcaaaaaac
>orfTRDV1-19*01|ORF|727083:727378|reverse
cagttgagagtggaaacgtctggtggaggtgtgcaagcgcctggagattctgtgcagctc
tcctgccagggatctggcttcaactttggaagttatggtgttcggtggtaccgtcaggca
ctcggtggccgtctcgagtggctgtccttcatcactggccgctcatatactgttagatac
agcccaggtgtggagggtcgagccacggtttctcgagacaattcccgatctgtgtcctat
ctgtctctacatgccctgaacccacacgactcagcgcactacttgtgtgctcttcg
>sig_peptide|727379:727389|reverse
gagtgtgtgca
>splicesite|727390:727391|reverse
ag
>splicesite|727725:727730|reverse
gtgcga
>sig_peptide|727731:727782|reverse
atggcggccgggctggggccgtggctgctggccttggccttggggccggcag
>RSS|733527:733565|reverse
cacaggaacaggaaatcctcctgagctttaacaaaaata
>orfTRDV4-4*01|ORF|733566:733861|reverse
cagcccaggattgtggaagctggtggtggtctacgagaacctggggagtctgtgtccctc
tcctgccagggatctggctccaacttcagaagttaccttgttttctggtaccgtcaggca
caccgtggccatcttgagtggctgtcttacactagcagcgtctccttttacacttccttc
agccccaagatggagcatcgagccacagcctctcgagacaatgaccatgctgtggcatct
ctgtctctacgcgccctgcgcccccacgactcagcccgctacttttgtgccattca
>sig_peptide|733862:733872|reverse
gggtgtgtgca
>splicesite|733873:733874|reverse
ag
>RSS|736046:736084|reverse
cacgggaacaggaaatcctgcagagctgtaacaaaaatc
>TRDV1-18*01|F|736085:736377|reverse
gagtggagactggaaacgtctggtggaggtgtgcgagcacctggggattctgtgcagctc
tcctgccagggatctggcttcaactttggaaattatgttgtactctggtaccgtcaggga
atcagtggccgtctcgagtggctgtcctatatatacagctcatatattattagttacagc
ccagatgtggagggtcgagccacagtttcgcgagatgattcccaatctgtgtcctatctg
tccctaagcaccctgcgcccacaagactcagcgcactacttgtgtgctgttcg
>sig_peptide|736378:736388|reverse
gagtttgtgcg
>splicesite|736389:736390|reverse
ag
>splicesite|736642:736647|reverse
gtgcga
>sig_peptide|736648:736699|reverse
atggcggccgggctggggccgtggctgctggccttggccttggggccggcag
>RSS|745237:745275|reverse
cacgggaacaggaaatcctgaagagcttcatcaaaaaac
>TRDV1-17*01|F|745276:745571|reverse
cagttgagactggaaacgtctggtggaggtgtgcgggcgcctggagattctgtgcagctc
tcctgccagggatctggcttcagctttggaagttatgatgtactgtggtaccgtcagaca
ctcggtggccgtctcgagtggctgtcctacatcagcagcagctcatatactgttagatac
agcccagatgtggagggtcgagccacggtttctcgagacaattcccgatctgtgtcctct
ctgtctctacgtgccctgtacccacacgactccgcgcactacttgtgtgcttttcg
>sig_peptide|745572:745582|reverse
gagtgtgtgca
>splicesite|745583:745584|reverse
ag
>splicesite|745917:745922|reverse
gtgcga
>sig_peptide|745923:745974|reverse
atggcggccgggctggggccgtggctgctggccttggccttggggccggcag
>RSS|749392:749430|reverse
cacaggaacaggaaatcctcctgagctttaacaaaaata
>orfTRDV4-3*01|ORF|749431:749726|reverse
cagcccaggattgtggaagctggtggtggtctacgagaacctggggagtctgtgtccctc
tcctgccagggatctgactccaacttcagaagttaccatgttttctggtaccgtcaggca
cgccgtggccatcttgagtggctgtcttatgctagcagcgtctccttttacacttccttc
agccccaagatggagcatcgagccacagcctctcgagacaatgaccatgctgtggcatct
ctgtctctaggcaccctgcgcccccacgactcagcccgctacttttgtgccattca
>sig_peptide|749727:749737|reverse
gggtgtgtgca
>splicesite|749738:749739|reverse
ag
>RSS|750807:750845|reverse
cacaggaattggaaatcctgcagagcttcaacaaaaaac
>pTRDV1-16*01|P|750846:751138|reverse
cagttgagactggaaacctctggtggaggtgtgcaagcgcctggggattctgtgcagctc
tcctgccagggatctggcttcagctttggaagttatcatgtactgtggtaccgtcaggca
ctcggtggccgtctcgagtggctgtccttcatcaacagcagctcatatactagatacagc
ccagatgtggagggtcgagccacggtttcttgagatgattcccaatctgtgtcatatctg
tccctaagcgccctacgcccacacgactccgcgcactacttgtgtgctgttca
>sig_peptide|751139:751146|reverse
tgtgtgca
>splicesite|751147:751148|reverse
ag
>splicesite|751486:751491|reverse
gtgcga
>sig_peptide|751492:751543|reverse
atggcggccgggctggggccgtggctgctggccttggccttggggccggcag
>RSS|752092:752130|reverse
cacagtgagagacagccctggatggctcagacaatatca
>TRDV5-1*01|F|752131:752428|reverse
agagatgaaatccatgcgaagaagtctgcagtgacggtgcaagcagggtggacagagacc
ctgcaatgtacctacagctccagcgcttcctatatttacgtggcctggtaccggcagctt
cccaaaaggtccctgcagtatttgcttcagagcaagggccgaggaggctcatacaaccat
acagccccttttgcccgcctgaggttttcatcccaggctgacgagagctctgggacgctg
gtcatcagtgggctgcagctggaagacagcgcactctatctctgcaccctgctgggac
>sig_peptide|752429:752439|reverse
gtgtatttctg
>splicesite|752440:752441|reverse
ag
>splicesite|753518:753523|reverse
gtgcga
>sig_peptide|753524:753575|reverse
atggcgggcgggctggggccgtggctgctggccttggccttggggccggcag
>RSS|757029:757067|reverse
cacaggaattggaaatcctacagagctgtaacaaaaaac
>TRDV1-15*01|F|757068:757360|reverse
cagttgagactggaaacgtctggtggaggtgtgcaagcacctggagattctgtgcagctc
tcctgcctgggatctggcttcagctttggaagttatggtgtgcggtggtaccgtcaggca
cttggtggccgtctcgagtggctgtcctacatcagcatctggtcatatactagatacagc
ccaggtgtggagggtcgagccaccgtttctcgagatgattcccaatctgtgtcctatctg
tccctaagcgcgctacacccacacgactcagcacactacttgtgtgctgttca
>sig_peptide|757361:757371|reverse
gagtgtgtgca
>splicesite|757372:757373|reverse
ag
>splicesite|757708:757713|reverse
gtgcga
>sig_peptide|757714:757765|reverse
atggcggccgggctggggccgtggctgctggccttggccttggggccggcag
>RSS|760559:760597|reverse
cacggcaacaggaaatcctacagagctgtaacaaaaatc
>TRDV1-14*01|F|760598:760887|reverse
cagttgagactggaaacatctggtggaggtgtgcgagcacctggacattctgtgcagttc
tcctgccagggatctggcttcagctttggaagttatgctgtactgtggtaccgtcaggca
ctcgatggccgtctcgagtggctgtcctacatcgccagctcgaatagtaggtacagccca
gatttggagggtcgagccacggtttctcgagatgattcccaatctgtgtcctacctgtat
ctacgtgccctgcgcccacacgattcagcgcaatatttgtgtgctgttct
>sig_peptide|760888:760898|reverse
gagtgtgtgct
>splicesite|760899:760900|reverse
ag
>splicesite|761234:761239|reverse
gtgcga
>sig_peptide|761240:761291|reverse
atggcggccgggctggggccgtggctgctggccttggccttggggccggcag
>RSS|765802:765840|reverse
cacaggaacaggaaatcctacagagctgtaacaaaaatc
>TRDV1-13*01|F|765841:766133|reverse
cagttgagagtggaaacgtctggtggaggtgtgcgagcgcctggagattctgtgcagctc
tcctgccagggatctggcttcaactttggaagttatcatgtactgtggtaccgtcagaca
ctcggtggccgtctcgagtggctgtcctacatcagcatctggtcatatactagatacagc
ccaggtgtggagggtcgagccacggtttctcgagacgattcccgatctgtatcctctctg
tctatacgttccctgcgcccacacgactcagcgcactacttgtgtgctgttca
>sig_peptide|766134:766144|reverse
gagtgtgtgct
>splicesite|766145:766146|reverse
ag
>splicesite|766480:766485|reverse
gtgcga
>sig_peptide|766486:766537|reverse
atggcggccgggctggggccgtggctgctggccttggccttggggccggcag
>RSS|770810:770848|reverse
cacgggaacaggaaatcctacagagctttaacaaaaatc
>TRDV1-12*01|F|770849:771144|reverse
cagttgagactggaaacgtctggtggaggtgtgcgagcgcctggagattctttgcagctc
tcctgccaaggatctagcttcaactttggaagttatgatgtactgtggtaccgtcaggga
atcggtggccgtctcgagtggctgtcctacatcagcggcagctcacgtactgttagatac
agcccagatgtggagggtcgagccatggtttctcgagacaattcccgatctgtgtcctct
ctgtctctacatgccctgcgcccacaagactcagcgcactacttgtgtgctgttcg
>sig_peptide|771145:771155|reverse
gagtgtgtgct
>splicesite|771156:771157|reverse
ag
>splicesite|771424:771429|reverse
gtgcga
>sig_peptide|771430:771481|reverse
atggtggccgggctggggccgtggctgctggccttggccttggggccggcag
>RSS|773174:773212|reverse
cacaggaacaggaaatcctcctgagctttaacaaaaata
>orfTRDV4-2*01|ORF|773213:773508|reverse
cagcccaggattgtggaagctggtggtggtgtacgagaacctggagagtctgtgtccctc
tcctgccagggatctggctccaacttcagaagttaccatgttttctggtaccgtcaggca
cactgtggccatcttgagtggctgtcttacactagcagcgtctccttttacacttccttc
aaccccaagatggagcatcgggccacagcctctcgagacaatgaccatgctgtggcatct
ctgtctctacgcgccctgcgcccccacgactcagcccgctacttttgtgccattca
>sig_peptide|773509:773519|reverse
gggtgtgtgca
>splicesite|773520:773521|reverse
ag
>RSS|775825:775863|reverse
cacgggaacaggaaatcctacagagctgtaacaaaaatc
>TRDV1-11*01|F|775864:776153|reverse
cagttgagagtggaaacgtctggtggaggtgtgcgagcgcctggggattctgtgcagctc
tcctgccgtggatatggcttcagctttggaagttatgctgtactgtggtaccgtcaggga
atcagtggccgtctcgagtggctgtccttcatatacagctcatatattaattacagccca
gatatggagggtcaggccacagtttcgcgtgatgattcccaatctgtgtcctatctgtcc
ctaagcaccctgcgcccacaagactcagcgcactacttgtgtgctgttta
>sig_peptide|776154:776164|reverse
gagtgtgtgca
>splicesite|776165:776166|reverse
ag
>splicesite|776415:776420|reverse
gtgcga
>sig_peptide|776421:776472|reverse
atggcggccgggctggggccgtggctgctggccttggccttggggccggcag
>RSS|784469:784507|reverse
cacaggaacaggaaattttcctgagctttaacaaaaata
>orfTRDV4-1*01|ORF|784508:784803|reverse
cagcccaggattgtggaagctggtggtggtgtacgagaacctggagagtctgtgtccctc
tcctgccagggatctggctccaacttcagaagttaccttgttttctggtaccgtcaggca
cgccgtggccatcttgagtggctgtcttacactagcagcgtctccttttacacttccttc
aaccccaagatggagcatcgagccacagcctctcgagacaatgaccatgctgtggcatct
ctgtctctacgtgccctgcgcccccactactcagcccgctacttttgtgccattca
>sig_peptide|784804:784814|reverse
gggtgtgtgca
>splicesite|784815:784816|reverse
ag
>RSS|787054:787092|reverse
cacgggaacaggaaatcctgcagagctgtaacaaaaatc
>TRDV1-10*01|F|787093:787385|reverse
cagttgagactggaaacgtctggtggaggtgtgcgagcgcctggagattctgtgcatttc
tcctgccagggatctggtttcagctttggaagttatgatgtactgtggtaccgtcaggga
atcagtggccgtctcgagtggctgtcctacatatacagctcatatattattagatacagc
ccagatgtggagggtcgagccacggtttctcgagacaattcccaatctgtgtcctaccta
tccctaagtgccctgcgcccacaagactcagcgcactacttgtgtgctgttcg
>sig_peptide|787386:787396|reverse
gagtgtgtgca
>splicesite|787397:787398|reverse
ag
>splicesite|787733:787738|reverse
gtgcga
>sig_peptide|787739:787790|reverse
atggcggccgggctggggccgtggctgctggccttggccttggggccggcag
>RSS|798042:798080|reverse
cacgggaacaggaaatcctacagagctttaacaaaaatc
>TRDV1-9*01|F|798081:798373|reverse
cagttgagactggaaacgtctggtggaggtgtgcgagcacctgggcggtatgtgctgcta
tcctgccagggatctggcttcaactttggaagttatgctgtactgtggtaccgtcaggca
ctcggtggtcgtctcgagtggctgtcctacatcagcagcagctcatatattagttacagc
ccagatgtggagggtcgagccacagtttatcgagacaattcccgatctgtatcctatctg
tctctacgtgacctgcgcccacacgactccgcgcactacttgtgtgctgttcg
>sig_peptide|798374:798384|reverse
gagtgtgtgca
>splicesite|798385:798386|reverse
ag
>splicesite|798720:798725|reverse
gtgcga
>sig_peptide|798726:798777|reverse
atggcggccgggctggggccgtggctgctggccttggccttggggccggcag
>RSS|805218:805256|reverse
cacgggaacaggaaatcctgcagagctttatcaaaagac
>orfTRDV1-8*01|ORF|805257:805552|reverse
cagttgagactggaaacgtctggtggaggtgtgcaagcacctggggattctgtgcagctc
tcctgcctgggatctggcttcagctttggaagttatggtgtgcggtggtaccgtcaggca
ctcggtggtcgtctcgagtggctgtcctacatcagtggtcgctcatatactgttagatac
agcccagatgtggagggtcgagccacggtttctcgagttgattcccgatctgtatcctct
ctgtctctacgtgccctgtacccacacgactccgcgcactacttgtgtgctgttcg
>sig_peptide|805553:805563|reverse
gagtgtgtgca
>splicesite|805564:805565|reverse
ag
>splicesite|805900:805905|reverse
gtgcga
>sig_peptide|805906:805957|reverse
atggtggccgggctggggccgtggctgctggccttggccttggggccggcag
>RSS|808765:808803|reverse
cacgggaacaggaaatcctgcagagctgtaacaaaaatc
>TRDV1-7*01|F|808804:809096|reverse
cagtggagactggaaacgtctggtggaggtgtgcgagcgcctggggattctgtgcagctc
tcctgccgtggatctggcttcagctttggaagttatgctgtactgtggtaccgtcaggga
atcagtggccgtctcgagtggctgtcctatatatacagctcatatactgttagatacagc
ccagatctggagggtcgagccacagtttcgcgagatgattcccaatctgtgtcctatctg
tccctaagcaccctgcgcccacaagactcagcgcactacttgtgtgctattcg
>sig_peptide|809097:809107|reverse
gagtttgtgcg
>splicesite|809108:809109|reverse
ag
>splicesite|809358:809363|reverse
gtgcga
>sig_peptide|809364:809415|reverse
atggcggccgggctggggccgtggctgctggccttggccttggggccggcag
>RSS|813681:813719|reverse
cacgggaacaggaaatcctgcagagcttcaacaaaaata
>TRDV1-6*01|F|813720:814015|reverse
cagttgaaactggaaacatctggtggaggtgtgcgagcacctggggattctgtgcatttc
tcctgccagggatctggcttcaggtttggaagttatgctgtactgtggtaccgtcaggca
ctcggtggccgtctcgagtggctgtcctacatcagcagtggctcttacactgttaggtac
agcccagatgtggagggtcgagccacggtttctcgagttgattcccgatctgtgtcctac
ctgtctctacgtgccctgtacccacacgactcagcgcactacttgtgtgctcttcg
>sig_peptide|814016:814026|reverse
gagtttgtgca
>splicesite|814027:814028|reverse
ag
>splicesite|814361:814366|reverse
gtgcga
>sig_peptide|814367:814418|reverse
atggcggccgggctggggccgtggctgctggccttggccttggggccggcag
>RSS|823882:823920|reverse
cacgggaacaggaaatcctgcagagctgtaacaataacc
>TRDV2-3*01|F|823921:824206|reverse
cagtggaggttggaagcatctggcggaggtgtacgagcacctggagattctgtgcagctc
tcctgccgtggatatggcttcaaatttggaggtgtttggtggtatcgtcaggcacccggt
ggccatctcaagtggctgtctgacatcagcaagagctcatacgtaagagcaagccctgag
gtggagggtcgactgaaaggctcccgagatgattcccgagctataatctctctgtccttg
cataacctgcgccccgaagactcagcgcgctacttctgtgccatca
>sig_peptide|824207:824217|reverse
gagtgtgtgca
>splicesite|824218:824219|reverse
ag
>splicesite|824547:824552|reverse
gtgcga
>sig_peptide|824553:824604|reverse
atggcggccgggctggggccgtggctgctggccttggccttggggccggcag
>RSS|831411:831449|reverse
cactgtgacaggaaatccaactggtgtttaacaaaaaac
>TRDV3-1*01|F|831450:831747|reverse
cagtggcaactggtggagtttggtggtgatgtgcgagcatctggggactctgtgtccctg
ttctgccgagcatctggattcagcttcagcgtctatgacatacagtggtaccgtcagacc
cccagaggcatacctgagtgggtgtccttcatcggcagccaggctggcactacaaagaaa
tatgggacagcagtggaaggtcgagccactgtcttccggaacaattcccaagccgtggca
cttctctcccttcaccacttgcatccaggggactcagcccgctacttctgcggcattg
>sig_peptide|831748:831758|reverse
gagtgtgcact
>splicesite|831759:831760|reverse
ag
>splicesite|832060:832065|reverse
gtgcga
>sig_peptide|832066:832117|reverse
atggcggccgggctggggccgtggctgctggccttggccttggggccggcag
>RSS|836163:836201|reverse
cacgggaacaggaaatcctgcagagcttcaacaaaaata
>TRDV1-5*01|F|836202:836497|reverse
cagatgagactgcatgcatttggtggagatgtgcaagcgcctggggattctgtgcgtttc
tcctgccggggatctggcttcagctttggaagttatcatgtactgtggtaccgtcaggca
ctcggtggccgtctcgaatggctgtccttaatctcgaccggcagttcatatgttagatac
agcccagatgtggagggtcgagccacggtttctcgagttgattccagatctgtgtcctac
ctgtccgtaagcgccctgcgcccacacgactccacgcactacttgtgtgctgttcg
>sig_peptide|836498:836508|reverse
gagtgtgtgca
>splicesite|836509:836510|reverse
ag
>splicesite|836844:836849|reverse
gtgcga
>sig_peptide|836850:836901|reverse
atggcggccgggctggggccgtggctgctggccttggccttggggccggcag
>RSS|845427:845465|reverse
cacgggaacaggaaatcctgcagagcttcaacaaaaata
>TRDV1-4*01|F|845466:845761|reverse
cagttgaaactggaaacctctggtggaggtgtgcgagcgcctggggattctgtgcacctc
tcctgccggggatctggcttcagctttggaagttatgatgtactgtggtaccgtcaggca
ctcggtggccgtctcgagtggctgtcctacatctggcctggcagttcaaatactagatac
agcacagatgtgaagggtcgagccacagtttcccgagacgattcccgatctgtgtcctac
ctgtatctacgtgctctgcgcccacatgactccgcgcactacttgtgtgctgttcg
>sig_peptide|845762:845772|reverse
gagtttgtgca
>splicesite|845773:845774|reverse
ag
>splicesite|846108:846113|reverse
gtgcga
>sig_peptide|846114:846165|reverse
atggcggccgggctggggccgtggctgctggccttggccttggggccggcag
>RSS|851884:851922|reverse
cacgggaacaggaaatcctgcagagcttcaacaaaaata
>TRDV1-3*01|F|851923:852218|reverse
cagttgagactggaaacatccggtggaggtgtgcgagcgccaggggattctgtgtacctc
tcctgccggggatctggcttcacctttggaagttatgatgtactgtggtaccgtcaggct
ctcggtggccatctcgagtggctgtccttaatctcgaccagcagttcatatattagatac
agcccagatgtggagggtcgagccacagtttctcgagttgattcccgatctgtgtcgtac
ctgtctctacgtgctctgcgcccagacgactccgcgcactacttgtgtgctgttca
>sig_peptide|852219:852229|reverse
gagtttgtgca
>splicesite|852230:852231|reverse
ag
>splicesite|852565:852570|reverse
gtgcga
>sig_peptide|852571:852622|reverse
atggcggccgggctggggccgtggctgctggccttggccttggggccggcag
>RSS|855810:855848|reverse
cacgggagcaggaaatcctgcggagctgtaacaaaaacc
>TRDV2-2*01|F|855849:856134|reverse
cagtggagattggaagcatctggtggaggtgtacgagcacctggagaatctgtgcagctc
tcctgccgtggatatggcttaaaattggcaggtgtttggtggtaccgtcaggcacccggt
ggccatctcaagtggctgtctgacatcagcccgagctcatacgtaagatcaagccctgag
gtggagggtcgattgaaaggctcccgagatgattctcgagctataatctctctgtccttg
cataacctgcgccccgaagactcagcacactacttctgtgccatca
>sig_peptide|856135:856145|reverse
gagtgtgtgca
>splicesite|856146:856147|reverse
ag
>splicesite|856475:856480|reverse
gtgcga
>sig_peptide|856481:856532|reverse
atggcggccgggctggggccgtggctgctggccttggccttggggccgacag
>RSS|860269:860307|reverse
cacgggaacaggaaatcctgcagagcttcaacaaaaata
>TRDV1-2*01|F|860308:860603|reverse
cagttgagactggaaacgtctggtggaggtgtgagagcgcctgggcagtctgtgcatttc
tcctgccggggatctggcttcagctttggaagttatcatgtactgtggtaccatcaggca
ctcggtggacgtcccgagtggctgtccttcatctggaccgacagctcatatactagatac
agcccagatgtggagggtcgagccacggtttcccgagacaattccagatctgtgtcctac
ctgtccctaagcgccctgcgcccacacgactccgcgcactacttgtgtgctgttcg
>sig_peptide|860604:860614|reverse
gagtgtgtgca
>splicesite|860615:860616|reverse
ag
>splicesite|860947:860952|reverse
gtgcga
>sig_peptide|860953:861004|reverse
atggcggccgggctggggccgtggctgctggccttggccttggggccggcag
>RSS|864267:864305|reverse
cacgggaacaggaaatcctgcggagctgtaacaaaaacc
>TRDV2-1*01|F|864306:864591|reverse
cagtggagattggaagcatctggtggaggtgttcgagcacctggagaatctgtacagctc
ttctgccgtggatatggcttaaaattggcaggtgtttggtggtaccgtcaggcacccggt
ggccatctcaagtggctgtctgacatcagcccgagctcatacgtaagatcaagccctgag
gtggagggtcgattgaaaggctcccgagatgattcccgagctataatctctctgtccttg
cataacctgcgccccgaagactcagcgcactacttctgtgccatca
>sig_peptide|864592:864602|reverse
gagtctgtgca
>splicesite|864603:864604|reverse
ag
>splicesite|864932:864937|reverse
gtgcga
>sig_peptide|864938:864989|reverse
atggcggccgggctggggccgtggctgctggccttggccttggggccggcag
>RSS|866194:866232|reverse
cacgggaacaggaaatcctgcagagcttcaacaaaaata
>TRDV1-1*01|F|866233:866528|reverse
cagttgagactgcaagcatctggtggaggtgtgcgagcgcctgggaattctgtgcgtttc
tcctgccggggatctggcttcagctttggaagttatgatgtactgtggtaccgtcaggca
ctcggtggccatcccgagtggctgtcctacatcgacagcagctcatatattattagatac
agcccagatgtggagggtcgagccacagtttcccgagatgattcccgatctgtgtcttac
ctgtctctacgtgctctgcgcccacacgactccgcgcactatttgtgtgctgttcg
>sig_peptide|866529:866539|reverse
gagtttgtgca
>splicesite|866540:866541|reverse
ag
>splicesite|866874:866879|reverse
gtgcga
>sig_peptide|866880:866931|reverse
atggcggccgggctggggccgtggctgctggccttggccttggggccggcag
>RSS|876971:877009|reverse
cacactggtgtctgcagcatgcagctatgtacaggaagg
>TRAV3-1*01|F|877010:877295|reverse
cagaaggactctgtgctgcagtatccactagaaatagccattcagacaggacacgacaca
agtctgcactgcaatttctccaccagcagctcggttttctatatcaactggtaccagcag
cacctgacccagccccctcagctactgctgtgggtgaatgcattcaggcctcgtatgagt
tctgggaggttctcctctgtgctttctatggaaaactcccatgtgcttctccacgtgcag
gatgtcaagtttcagcacagagctgtctacttctgtgcactgagca
>sig_peptide|877296:877303|reverse
gtcatgca
>splicesite|877304:877305|reverse
ag
>splicesite|878084:878089|reverse
gtgaga
>sig_peptide|878090:878135|reverse
atggtcctgctttttctgacagccttgatgggacttctagacattg
>RSS|879404:879442|reverse
cacgggaagcgaagccggggctgcggccgggcaggaacg
>orfTRAV1-49*01|ORF|879443:879716|reverse
caggtgcagcaggagccgtcggcagagaccagcgagggcaccgcaatcagcatcacctgc
tcacaccctaacatacagtcttacgattccatctactggtatcgtcagttcccgggccga
ggccccgcattcctcgtgagcgcttttaaaggctccaaggaggtgccggacccggcgggg
tggctgtcggtgtcggcagaccgccgctccagcgccctgcggctctcccggcccgggctc
agggacgcggcggtgtattactgcgccctggacc
>sig_peptide|879717:879733|reverse
tagctgtgagcagagcc
>splicesite|879734:879735|reverse
ag
>splicesite|879884:879888|reverse
gtgcg
>sig_peptide|879889:879940|reverse
atgcagcagtgccgggctgcggggctggccgggctggccgcggtgcttctgg
>RSS|880217:880255|reverse
caccctggtgcagggagcttccttggccgtgcaacaacc
>orfTRAV2-23*01|ORF|880256:880533|reverse
cagaccattgtcagccagcaagaagaacaggtcacagtggaggagagaaataccttccag
accacctgcacataccaaacacctgactttagtggcttgttttggtaccagcagaagaaa
ggccaagccccgcagctggtcacatatcaggcagcagcaggccccaagcagaatggccat
ttcagcacatggctaaccaccaccgggaaatccagcctcctgcggctggcagaagtcgag
ttctctgacagcgccttgtacctctgtgctgtgcagga
>sig_peptide|880534:880544|reverse
acgccatgggg
>splicesite|880545:880546|reverse
ag
>splicesite|881339:881344|reverse
gtaagt
>sig_peptide|881345:881393|reverse
atgcaccgcagctatctcgtcctcactgctttcctgagacaactgctgg
>RSS|883939:883977|reverse
cacgggaggtgaagccggggctgcggccggacacgaacc
>TRAV1-48*01|F|883978:884251|reverse
caggtgcagcaggacccgtcggcagagaccagcgagggcaccggcatcaacatcacctgc
tcactccccgatatacagtccaccgattacatctactggtaccgtcagttcccgggccga
ggccccacattcctcgagttcattcacgaaggctccaaggagctgcggaacttggtgggg
cgggtgtcggtgtcggcagaccgccgctccagctctctgtggctcgcccagcccgggttc
ggggacgcggcagtgtattactgcgccctggacc
>sig_peptide|884252:884308|reverse
atggattttctgaatttgctgtttcttttcttctcggcagtggctgtgagcagagcc
>RSS|895997:896035|reverse
cacggggagaggagccggggctgcggccgggcacgaacc
>orfTRAV1-47*01|ORF|896036:896309|reverse
caggtgcagcaggacccgtcggcagagaccagcgagggcactggcatcaacatcacctgc
tcacaccccagcatacagtccagcgaggtcatctactggtaccgtcagttcccgggccga
ggcctcgcactcctcgtcagtgccgttaagggctccaagggggtgccggacccggcgggg
cgggtctgggtatcggcagaccgccgctccagcgccctgtggcttgcccggcccgcgctc
gcagacgcggcggtgtattactgcgcgttggtag
>sig_peptide|896310:896326|reverse
tggctgtgagcagagcc
>splicesite|896327:896328|reverse
ag
>splicesite|896691:896696|reverse
gtgcgc
>sig_peptide|896697:896757|reverse
atgcggcagtgccgggcggcggggctgaaggggctggccgggctggccgcggtgctactg
g
>RSS|901677:901715|reverse
cacggaggttggagacggggttgcggccgggcacgaacc
>TRAV1-46*01|F|901716:901989|reverse
caggtgcagcaggacccgtcggcggagaccagcgagggcaccggcatcaacatcacctgt
tcgcaccccagtatacagtcttatgattacatctactggtaccgtcagttcccgggccga
ggccccgcatccctcgtcagcgcttttcaaggctccaaggaggtgccggacccggagggg
cgtctctgggtatcggcagaccggcgctccagcgccctgtggctcgcccagcccaggctc
ggggacgtggccgtgtattattgcgccgtgggcg
>sig_peptide|901990:902067|reverse
atgaaatttcagtgggagaaaatggattttgtgagtttgctgcttcttttcttctcggca
gtggccgtgagcagagcc
>RSS|910201:910239|reverse
cacggaggttggagacgggattgcggccgggcacgaacc
>orfTRAV1-45*01|ORF|910240:910513|reverse
caggtgcagcaggacccgtcggcagagaccagcgagggcaccggcatcaacataagttgc
tctcaccccaacatacaaaccagcgagggcatctactggtaccgtcagctcccgggccga
ggccccgcattcctcgtccgtgcttattcagactccaaggaggtaccgaacctggcaggg
cggctgtcggtgtcggcagaccggcgctccagcgccctgtggctcgcccagcccagactc
ggggacgtggccgtgtattattgcgccgtgggcg
>sig_peptide|910514:910591|reverse
atgaaatttcagtgggagaaaatggattttgtgagtttgcttcttcttttcttctcggca
gttgctgtgagcagagcc
>RSS|917078:917116|reverse
cacggggagaggtgccggggctgcggccgagcacgaacc
>pTRAV1-44*01|P|917117:917304|reverse
cagatgcagcaggagccgtcggcagagaccagcgagggcaccggcatcaacaccacctgc
tcacaccctaacatacagaccagtgaggatatcgcggctgtcggtgtcggcagaccgccg
ctccagtgccctgtggctcgcccggccccggctcggggacgcggcggtgtattactgcgc
gttggtag
>RSS|926336:926374|reverse
cacgggaagcgaagccggaaccccggcccgacacgaacc
>orfTRAV1-43*01|ORF|926375:926645|reverse
caggtgcagcaggacccgtcggcagagaccagcgaggacactggcatcaacatcacctgc
tcacactccagtatacaagccaactacatccactggtaccgtcagctcccaggccacggc
ctcgcattcctcgtcagcgcttttacaggctccacggaggtgccagacccggaagggcgg
ctgtcagtgtcggcagaccggagctccagcgccctgtggctcaaccggccccgtctcaag
gacgcggcggtgtattactgcgccgtggacc
>sig_peptide|926646:926711|reverse
atgcagcgaaggcattttctgagtttgcttcttcttttcttctcggcagtgcctgtgagc
agagcc
>RSS|935890:935928|reverse
cacggggagaggagccggggctgcggccgggcacgaatt
>orfTRAV1-42*01|ORF|935929:936202|reverse
caggtgcagcaggactcgtcggcagagaccagcgagggcaccggcatcaacatcacctgc
tcacaccccaacacacagttcaaccaagtcatccagtggtaccgtcagttcccgggccga
ggccccgcattcctcgtcagtgccgttaaggactccaaggaggtgccggatccggagggg
cggctgtcggtgtcggcagaccgccgctccagcgccctgtggctcgcccggccccggctc
ggggacgcagcggtgtattactgcgcgttggtgg
>sig_peptide|936203:936280|reverse
atgaaatttccgtgcgacaaaatggattttgtgagtttgcttcttcttttcttctcggca
gtggctgttagcagagcc
>RSS|944375:944413|reverse
cacgggaagcgaagccggggctgcgaccgagcacgaatt
>orfTRAV1-41*01|ORF|944414:944684|reverse
caggtgcaacaggagccgtcggcagagaccagcgagggcaccggcatcaacatcacctgc
tcacaccccagtatactagccagttccatccagtggtaccgtcagttcccgggccgaggc
cccgctttcctcgtcagcgcttttcaaggctccaaggaggtgccggacccggaggggcgg
ctgtgggtgccggcagaccgccgctccagcgccctgttgcttgcccagccccgtctcggg
gacgcggcggtgtattactgcgccgtgaacc
>sig_peptide|944685:944762|reverse
atgaaatttcagtgggagaaaatgaattttgtgagtttgctgcttcttttcttctcggca
gtgactgtgagcagagcc
>RSS|951126:951164|reverse
cacggggagaggtgccggggctgcggccgagcacgaacc
>pTRAV1-40*01|P|951165:951352|reverse
ctggtgcagcaggagccgtcggcagagaccagcgagagcactggcatcaacatcacctgc
tcacacccgaacgtacagaacagcaaggatatcgcggctgtcggtgtcggcagaccggtg
ctccagcgtcctgtggttcgcccggccccggctcgggaacgcggcggtgtattactgcgc
gttggtag
>RSS|954620:954658|reverse
caccctggtgcaaggagcttccttggccgtgcaacaacc
>orfTRAV2-22*01|ORF|954659:954936|reverse
cagatcattgtcagccagcaagaaggacaggtcacagtggaggagagaaacaccttccac
accacctgcacataccaaacacctgtcttcaatggcttgtattggtaccagcagaagaaa
ggccaagccccgcagctggtcacatatcaggcagcagcaggctccaagcacaacggccgt
ttcaccacgtggctgaacaccaccgcaaaatccagcctcctgcggctggcagaagtcgag
ctctctgacagcgccttgtacctctgtgctgtgcagga
>sig_peptide|954937:954947|reverse
atgccatgggg
>splicesite|954948:954949|reverse
ag
>splicesite|955153:955157|reverse
gacag
>sig_peptide|955158:955206|reverse
atgcatcttgtcccaatagctccatgggtccttcaacatgcagagccag
>RSS|957280:957318|reverse
cacggggagaggagccggggctgcggccgggcacgaacc
>pTRAV1-39*01|P|957319:957593|reverse
caggtgcagcaggacccgtcggcagagaccagcgagggcaccggcatcaacatcacctgc
tcgcaccccaacaatagaggccggagattacatgcagtggtaccgtcagctcccgggcca
aggcctcgctttcctcgtcagcgtttttaaaggctccaaggagctgccggacccgacggg
gcggctgtcggtgtcgaaagaccgccgctccagcgtcctgtggctcgtccggcccaggct
cggggacgcggcggtggattactgcgggttggtag
>RSS|965364:965402|reverse
caccctggtgcagggagcttccttcgctgtgcaacaacc
>TRAV2-21*01|F|965403:965680|reverse
cagaccattgtcagccagcaagaaggacaggtcacagtggaggagagaaacaccttccag
accacctgcacataccagacctccagctttgatgcctttctttggtaccagcagaagaaa
ggccaagccccgcagctggtcacatatcaggcagcagcaggccccaagcacaacggccgt
ttcaccacgtggctgaacaccaccgcaaaatacagcctcctgcggctggcagaagtcgag
ctctctgacagcgccttgtacctctgtgctgtgtagga
>sig_peptide|965681:965691|reverse
atgccatgggg
>splicesite|965692:965693|reverse
ag
>splicesite|966498:966503|reverse
gtaagt
>sig_peptide|966504:966552|reverse
atgcaccgcagctatctcgtccttactgccttcctgggacaactgctgg
>RSS|967946:967984|reverse
cacgggaagcgaagccggggctgcggccgggcacgaacc
>orfTRAV1-38*01|ORF|967985:968258|reverse
caggtgcagcaggagccgtcggcagagaccagcgagggcaccggcatcaacatcacctgc
tcacaccccaatatactgtccagcgactacatccactggtaccgtcagctcccgggccga
gcaccaacattcctcgtcagcgccgttaagggcaccaagaacgtgccggacccggcgggg
caggtgtcggtgtcggcagaccggcgctccagcaccctgttgctcacccagccccgtctc
ggggacgcggcggtgtattactgcgccgtgtacc
>sig_peptide|968259:968336|reverse
atgaaatttccgtgggagaggatggattttgtgagtttgcttcttgttttcttctcggca
gtggctgtgagcagagcc
>RSS|980365:980403|reverse
cacccttgtgcagggagcttccttggccgtgcaacaacc
>TRAV2-20*01|F|980404:980681|reverse
cagaccattgtcagccagcaagaaggacaggtcacagtggaggagagaagcaccttccag
accacctgcacataccaaacaccttactctaatagcttgtattggtaccagcagaagaaa
ggccaagccccgcagctggtcacatatcaggcagcagcaggctccaagcacaacggccgt
ttcaccacgtggctgaacaccaccgcaaaatacagcctcctgcggctggcagaagtcgag
ctctctgacagcgccttgtacctctgtgctgtgcagga
>sig_peptide|980682:980692|reverse
atgccatgggg
>splicesite|980693:980694|reverse
ag
>splicesite|981491:981496|reverse
gtaagt
>sig_peptide|981497:981545|reverse
atgcaccgcagctatctcatcctcactgctttcctgggacaactgctgg
>RSS|982694:982732|reverse
cacggggagcgaagccggggctgcggccgggcacgaacc
>orfTRAV1-37*01|ORF|982733:983006|reverse
caggtgcagcaggagccgtcggcagagaccagcgaaggtatcggcattaacatcacctgc
tcacattccaacatacagcccggctattccatccagtggtaccgtcagctcccgggccga
ggccccgctttcctcgtcagcaccgttaaagactccaagaaggtgccggacccgcagggg
cggctctggttgtcggcagaccgccgctccagcgccctgtggctcgcccagcctcggctc
ggggacgcggcggtgtattactgcgccctggacc
>sig_peptide|983007:983084|reverse
atgaaatttcagtgcgagaaaatggattttgtgagtttgctgctgcttttcttctcggca
ctggctgtgagcagagca
>RSS|991105:991143|reverse
cacggggagaggagccggggctgcggccgggcacgaacc
>pTRAV1-36*01|P|991144:991418|reverse
caggtgcagcaggacccgtcggcagagaccagcgagggcaccggcatcaacatcacctgc
tcgcaccccaacaatagaggccggaaattacatgcagtggtaccgtcagctcccgggcca
aggccccgctttcctcgtcagcgtttttaaaggctccaaggagctgccggacccgacggg
gcggctgtcggtgtcgaaagaccgccgctccagcgtcctgtggctcgtccggcccaggct
cggggacgcggcggtggattactgcgggttggtag
>RSS|996684:996722|reverse
caccctggtgcagggagcttccttggccgtgcaacaacc
>TRAV2-19*01|F|996723:997000|reverse
cagaccattgtcagccagcaagaaggacaggtcacagtggaggagagaaacaccttccag
accacctgcacataccaaacaccttacattaatggcttgttttggtaccagcagaagaaa
ggccaagccccgcagctggtcacatatcaggcagcagcaggctccaagcacaacggccgt
ttcaccacgtggctgaacaccaccgcaaaatccagcctcctgcggctggcagaagtcgag
ctctctgacagcgccttgtacctctgtgctgtgcagga
>sig_peptide|997001:997011|reverse
atgccatgggg
>splicesite|997012:997013|reverse
ag
>splicesite|997806:997811|reverse
gtaagt
>sig_peptide|997812:997860|reverse
atgcaccgcagctatctcgtcctcactgccttcctgggacaactgctgg
>RSS|998712:998750|reverse
cacggggagcgaagccggggctgcggccgggcacgaacc
>orfTRAV1-35*01|ORF|998751:999024|reverse
caggtgcagcaggagccgtcggcagagaccagcgaaggtatcggcatcaacatcacctgc
tcacaccccaacatacagcccggctattccatccagtggtaccgtcagttcccgggccga
ggccccgctttcctcgtcagcaccgttaaagactccaagaaggtgccggacccgcagggg
cggctctgggtgtcggcagaccgccgctccagcgccctgtggctcgcccagcctcggctc
ggggacgcggcggtgtattactgcgccgtggacc
>sig_peptide|999025:999102|reverse
atgaaatttcagtgcgagaaaatggattttgtgagtttgctgctgctttttttctcggca
ctggctgtgagcagagca
>RSS|1007269:1007307|reverse
cacggggagaggagccggggctgcggccgggcacgaacc
>pTRAV1-34*01|P|1007308:1007570|reverse
caggtgcaacaggagccgtcggcagagaccagcgagggcaccggcataaacattacctgc
tcacaccctgacatacagaccagcgaggatatccagtggtactgtcagctcccgggccga
ggtcccgctttcctcgtcagcgtttttaaccgctccaaggagctgccaacatatgtcggt
gttggcagaccggcgctccagcaccgtgtggctcgaccggccccggctcgggaacgcggc
ggtggagtactgtgcgttggtag
>RSS|1010499:1010537|reverse
caccctggtgcagggagcttccttcgctgtgcaacaacc
>TRAV2-18*01|F|1010538:1010815|reverse
cagaccattgtcagccagcaagaaggacaggtcacagtggaggagagaaacaccttccag
accacctgcacataccagacctccagctttgatgcctttctttggtaccagcagaagaaa
ggccaagccccgcagctggtcacatatcaggcagcagcaggctccaagcacaacggccgt
ttcaccacgtggctgaacaccaccgcaaaatacagcctcctgcggctggcagaagtcgag
ctgtctgacagtgccttgtacctctgtgctgtgcagga
>sig_peptide|1010816:1010826|reverse
atgccatgggg
>splicesite|1010827:1010828|reverse
ag
>splicesite|1011620:1011625|reverse
gtaagt
>sig_peptide|1011626:1011674|reverse
atgcaccgcagctatctcgtcctcactgccttcctgggacaactgctgg
>RSS|1013062:1013100|reverse
cacggggagaggagccgcggctgcggccgggcacgaacc
>TRAV1-33*01|F|1013101:1013374|reverse
caggtgcagcaggacccgtcggcagagaccagcgagggcaccggcatcaacatcacctgc
tcacaccccaatatacggtccaacgactacattcactggtaccgtcagctcccgggccga
gcacccacattcctcgtcaccgccgttaagggctccaaggacgtgccggatccggcgggg
cagctgtcagtgtcggcagaccggcgctccagcgccctgttgatcgcccagccccggcac
ggagacgcggcggtgtattactgcgccgtaggca
>sig_peptide|1013375:1013452|reverse
atgaaatttcagtggaagaaaatgaattttctcagtttgcttcttcttttcttctcggca
gtgactgtgagcagagca
>RSS|1024955:1024993|reverse
cacggggagaggagccggggctgcggccgggcacgaacc
>TRAV1-32*01|F|1024994:1025267|reverse
caggtgcaacaggagccgtcggcagagaccagcgagggcatcggcatcaacatcacctgc
tcacaccccaacatacagaccggctattccatccagtggtaccgtcagctcccgggccga
gcacccactttactcgtgagcatttttaaaggctccaaaaaggtgctggacccggcgggg
cagctgtcggtgtcggcagaccggcgctccagcgccctgtggctcgcccagccccgtctc
ggggacgcggcggtgtattactgcgcattggtag
>sig_peptide|1025268:1025324|reverse
atggattttctgattttgctgctgcttatcatctcgtctggggctgtgagcagagcc
>RSS|1033948:1033986|reverse
cacggggagcgaagccggggctgcggccgggcacgaatt
>orfTRAV1-31*01|ORF|1033987:1034257|reverse
caggtgcaacaggagccgtcggcagagaccagcgagggcaccggcatcaacatcacctgc
tcacaccccagtatacaagcctattccatccagtggtaccgtcagttcccgggccgaggc
cccgctttcctcgtcagcgcttttcaaggctccaaggaggtgccggacccggaggggcga
ctgtgggtgccggcagaccgccgctccagcgccctgttgctcacccagccccgactcggg
gacgcggcggtgtattactgcgccgtggacc
>sig_peptide|1034258:1034335|reverse
atgaaatttccgtgggagaaaatgaattttgtgagtttgctgctgcttttcttctctgca
gtggctgtgagtagagcc
>RSS|1040788:1040826|reverse
cacggggagaggagccggggctgcggccgggcacgaacc
>pTRAV1-30*01|P|1040827:1041101|reverse
caggtgcagcaggacccgtcggcagagaccagcgagggcaccggcatcaacatcacctgc
tcgcaccccaacaatagaggccggagattacatgcagtggtaccgtcagctcccgggcca
aggccccgctttcctcgtcagcgtttttaaaggctccaaggagctgccggacccggcaag
gcggctgtcggtgtcggaagaccgccgctccagcgccctgtggctcgcccggcccaggct
cggggacgcggcggtgtattactgcgggttggtag
>RSS|1049190:1049228|reverse
caccctggtgcagggagcttccttggccgtgcaacaacc
>TRAV2-17*01|F|1049229:1049506|reverse
cagaccattgtcagccagcaaggaggacaggtcacagtggaggagagaaacaccttccag
accacctgcacataccaatcaccttactttaatagcttgtattggtaccagcagaagaaa
ggccaagccctgcagctggtcacatatcaggcagcagcaggccccaagcacaacggccgt
ttcaccacgtggctgaacaccaccgcaaaatacagcctcctgcggctggcagaagtcgag
ctctctgacagcgccttgtacctctgtgctgtgcagga
>sig_peptide|1049507:1049517|reverse
atgccatgggg
>splicesite|1049518:1049519|reverse
ag
>splicesite|1050318:1050323|reverse
gtaagt
>sig_peptide|1050324:1050372|reverse
atgcaccgcagctatctcgtcctcactgccttcctgggacaactgctgg
>RSS|1051525:1051563|reverse
cacggggagcgaagccggggctgcggccgggcacgaacc
>orfTRAV1-29*01|ORF|1051564:1051837|reverse
caggtgcagcaggagccgtcggcagagaccagcgaaggtatcggcatcaacatcacctgc
tcacaccccaacatacagcccggctattccatccagtggtaccgtcagttcccgggcaga
ggccccgctttcctcgtcagcaccgttaaagactccaagaaggtgccggacccggagggg
cggctctgggtgtcggcagaccgccgctccagcgccctgtggctcgcccagcctcggctc
ggggacgcggcggtgtattactgcgccgtggacc
>sig_peptide|1051838:1051915|reverse
atgaaatttcagtgcgagaaaatggattttgtgagtttgctgctgctttttttctcggca
gtggctgtgagcagagca
>RSS|1060003:1060041|reverse
cacggggagaggagccggggctgcggccgggcacgaacc
>pTRAV1-28*01|P|1060042:1060316|reverse
caggtgcagcaggacccgtcggcagagaccagcgagggcaccggcatcaacatcacctgc
tcgcaccccaacaatagaggccggagattacatgcagtggtaccgtcagctcccgggcca
aggcctcgctttcgtcgtcagcgtttttaaaggctccaaggagctgccggacccgacggg
gcggctgtcggtgtcgaaagaccgccgctccagcgtcctgtggctcgtccggcccaggct
cggggacgcggcggtggattactgcgggttggtag
>RSS|1068131:1068169|reverse
caccctggtgaaaggagcttccttggccgtgcaacaacc
>TRAV2-16*01|F|1068170:1068447|reverse
cagatcattgtcagccagcaagaaggacaggtcacagtggaggagagaaacaccttccag
accacttgcacataccaaacgccttacttaagtggcttgttttggtaccagcagaagaaa
ggccaagccccgcagctggtcacatatcaggcagcagcaggccccaaacacaacggccgt
ttcaccacgtggttgaacaccactgcaaaatacagcctcctgcggctggcagaagtcgag
ctctctgacagcgccttgtacctctgtgctgtgcagga
>sig_peptide|1068448:1068458|reverse
atgccatgggg
>splicesite|1068459:1068460|reverse
ag
>splicesite|1069265:1069270|reverse
gtaagt
>sig_peptide|1069271:1069319|reverse
atgcactgcagctatctcatcctcactgccttcctgggacaactgctgg
>RSS|1070453:1070491|reverse
cacggggagcgaagccggggctgcggccgggcacgaacc
>orfTRAV1-27*01|ORF|1070492:1070765|reverse
caggtgcagcaggagccgtcggcagagaccagcgagggcaccggcatcaacatcacctgc
tcacaccccaatatactgtccagcgactacatccactggtaccgtcacctcccgggccga
gcaccaacattcctcgtcagcgccattaagggcaccaagaacgtgccggacccggcgggg
cagctgtccgtgtcggcagaccggcgctccagtgtcctgtgcctcacccggcccggtctc
gcggacgcggcggtgtattactgcgccgtgtacc
>sig_peptide|1070766:1070843|reverse
atgaaatttccgtgcgagaaaatggattttgtgagtttgctgctgcttttcttctcggca
gtggctgtgagcagagcc
>RSS|1081765:1081803|reverse
cacggtgagcgaagccggggctgcggccgggcacgaacc
>TRAV1-26*01|F|1081804:1082074|reverse
caggtgcaacaggagccgtcggcggagaccagcgagggcactggcatcaacatcacttgc
tcacaccccagtatacaagcccgttctatccagtggtaccgtcagctcccgggccgaggc
cccgcattcctcgtcagcgccgttaaagactccaagaaggtgccggacccggaggggcgg
ctctgggtgtcggcagaccgccgctccagcgccctgtggctcgcccagccccgtctcggg
gacgcggcggtgtattactgcgccctggacc
>sig_peptide|1082075:1082152|reverse
atgaaatttcagtgggagaaaatgaattttgtgagtttgctgcttcttttcttctcggca
gtgactgtgagcagagcc
>RSS|1088569:1088607|reverse
cacggggagaggagccggggctgcggccgggcacgaacc
>pTRAV1-25*01|P|1088608:1088882|reverse
caggtgcagcaggacccgtcggcagagaccagcgagggcaccggcatcaacatcacctgc
tcgcaccccaacaatagaggccggagattacatgcagtggtaccgtcagctcccgggcca
aggcctcgctttcctcgtcagcgtttttaaaggctccaaggagctgccggacccgacggg
gcggctgtcggtgtcgaaagaccgccgctccagcgtcctgtggctcgtccggcccaggct
cggggacgcggcggtggattactgcgggttggtag
>RSS|1096673:1096711|reverse
caccctggtgcagggagcttgcttcgctgtgcaacaacc
>TRAV2-15*01|F|1096712:1096989|reverse
cagaccattgtcagccagcaagaaggacaggtcacagtggaggagagaaacaccttccac
accacctgcacataccaaacacctgactttagtggcttgttttggtaccagcagaagaaa
ggccaagccccgcagctggtcacatatcaggcagcagcaggctccaagcacaacggccgt
ttcaccacgtggctgaacaccaccgcaaaatacagcctcctgcggctggcagaagtcgag
ctctctgacagcgccttgtacctctgtgctgtgcagga
>sig_peptide|1096990:1097000|reverse
atgccatgggg
>splicesite|1097001:1097002|reverse
ag
>splicesite|1097799:1097804|reverse
gtaagt
>sig_peptide|1097805:1097853|reverse
atgcaccgcagctatctcgtcctcactgccttcctgggacaactgctgg
>RSS|1099241:1099279|reverse
cacggggagaggagccgcggctgcggccgggcacgaact
>orfTRAV1-24*01|ORF|1099280:1099553|reverse
caggtgcagcaggagccgtcggcagagaccagcgagggcaccggcatcaacatcacctgc
tcacaccccaatatacagttcaacgagtacatccattggtactgtcagctcccgggccga
gcaccaacattcctcgtcagcgccgttaagggcaccaagaacgtgccggacccggcgggg
cagctgtcggtgtcggcagaccggcgctccagcgccctgttgatcgcccagccccggctc
ggggacgcggcggtgtattactgcgccacaggca
>sig_peptide|1099554:1099631|reverse
atgaaatttccgtgggagaggatggattttgtgagtttgcttcttgttttcttctcggca
gtggctgtgagcagagcc
>RSS|1105308:1105346|reverse
caccctggtgcagggagcttccttggccatgcaacaacc
>TRAV2-14*01|F|1105347:1105624|reverse
cagaccattgtcagccagcaagaaggacaggtcacagtggaggagagaaacaccttccac
accacctgcacataccaaacaccttactttaatagcttgtattggtaccagcagaagaaa
ggccaagccccgcagctggtcacatatcaggcagcagcaggccccaagcacaacggccgt
ttcaccacgtggctgaacaccaccgcaaaatacagcctcctgcggctggcagaagtcgag
ctctctgacagcgccttgtacctctgtgctgtgcagga
>sig_peptide|1105625:1105635|reverse
atgccatgggg
>splicesite|1105636:1105637|reverse
ag
>splicesite|1106409:1106414|reverse
gtaagt
>sig_peptide|1106415:1106463|reverse
atgcaccgcagctatctcgtcctcactgccttcctgggacaactgctgg
>RSS|1107616:1107654|reverse
cacggggagtgaagccgggactgcggccgggcacgaacc
>orfTRAV1-23*01|ORF|1107655:1107928|reverse
caggtgcagcaggagccgtcggcagagaccagcgaaggtatcggcattaacatcacctgc
tcacactccaacatacagcccggctattccatccagtggtaccgtcagttcccgggccga
ggccccgctttcctcgtcagcaccgttaaagactccaagaaggtgccagacccggagggg
cggctctgggtgccggcagaccgccgctccagcgccctgtggctcgcccagcctcggctc
ggggacgcggcggtgtattactgcgccgtggacc
>sig_peptide|1107929:1108006|reverse
atgaaatttcagtgcgagaaaatggattttgtgagtttgctgctgctttttttctcggca
gtggctgtgagcagagca
>RSS|1115126:1115164|reverse
cacggggagaggagccggggctgcggccgggcacgaacc
>pTRAV1-22*01|P|1115165:1115439|reverse
caggtgcagcaggacccgtcggcagagaccagcgagggcaccggcatcaacatcacctgc
tcgcaccccaacaatagaggccggagattacatgcagtggtaccgtcagctcccgggcca
aggccccgcattcctcgtcagcgtttttaaaggctccaaggagctgccggatccggcggg
gcggctgtcggtgtcggaagaccgccgctccagcgccctgtggctcgcccggcccaggct
cggggacgcggcggtggattactgcgggttggtag
>RSS|1122544:1122582|reverse
cacgggaagcaaagccggtgccccagcccgacacgaacc
>orfTRAV1-21*01|ORF|1122583:1122853|reverse
caggtgcagcaggacccgtcggtcgagaccagcgaaggcaccggcatcaacatcacctgc
tcacaccccaatatgcaagcagataccacccactggtaccgtcagctcccgggccaaggc
cccacattcctcgtcagcgccgttaaggactccaagaaggtgccggacccggaggggcgg
ctctgggtgtcggcagaccgccgctccagcgccctgtggctcaaacggccccggctcaag
gacgcgtcggtgtattactgcgccgtggacc
>sig_peptide|1122854:1122870|reverse
tggctgtgagcagagcc
>splicesite|1122871:1122872|reverse
ag
>splicesite|1123273:1123278|reverse
gtgcgc
>sig_peptide|1123279:1123330|reverse
atgcggcagtgccggcccgcggggctggcggcgctggccgcggtgctcctgg
>RSS|1132104:1132142|reverse
cacggggagcgaagccggggctgcggccgtgcgcaaacc
>TRAV1-20*01|F|1132143:1132416|reverse
caggtgcagcaggacccgtcggcagagaccagcgagggcaccgacatcaacatcacctgc
tcgcaccccaatatacagtccaacgagtacatccagtggtaccgtcagctcccgggccga
ggccccgcattcctcgtcagcgcagttaagggcttcaaggaggtgcagcacccggcgggg
cggctgtcggtgtcggcagaccgccgctccagcgccctgtggctcgcccggcccggtctc
ggggacgcggcggtgtattactgcgcgttggtgg
>sig_peptide|1132417:1132491|reverse
atgaaatttcagtggaggaaaatggattttctacgttatctccttttcttctcggcagtg
gctgtgagcagagcc
>RSS|1134655:1134693|reverse
caccctggtgcagggagcttccttggccgtgcaacgacc
>TRAV2-13*01|F|1134694:1134971|reverse
cagaccattgtcagccagcaagaaggacaggtcacagtggaggagagaaacaccttccag
accacctgcacataccagacatccaggtttgatgcctttctttggtaccagcagaagaaa
ggccaagccctgcagctggtcacatatcaggcagcagcaggccccaagcacaacggccgt
ttcaccacgtggctgaacaccaccgcaaaatacagcctcctgcggctggcagaagtcgag
ctgtctgacagcgccttgtacctctgtgctgtgcagga
>sig_peptide|1134972:1134982|reverse
atgccatgggg
>splicesite|1134983:1134984|reverse
ag
>splicesite|1135781:1135786|reverse
gtaagt
>sig_peptide|1135787:1135835|reverse
atgcaccgcagctatctcgtcctcactgccttcctgggacaactgctgg
>RSS|1137222:1137260|reverse
cacggggagaggagccgcggctgcggccgggcacgaacc
>TRAV1-19*01|F|1137261:1137531|reverse
caggtacagcaggagccgtcagcagagaccagcgagggcaccggcatcaacatcacctgc
tcacaccccaacatacagcccgactacattcactggtaccgtcagctcccgggccgagca
ccaacattcctcgtcagcgccgttaagggctccaaggaggtgccggagccggaggggcgg
ctgtcggtgtcggcagaccgccgctccagcgccctgttgatcgcccagcccaggcacgga
gacgcagcggtgtattactgcgccgtgggca
>sig_peptide|1137532:1137606|reverse
atgaaatttcagtggaagaaaatgaattttatgagtttgcttcttgttttctcggcagtg
gctgtgagcagagcc
>RSS|1145963:1146001|reverse
cacggggagaggagccggggctgcggccgggcacgaacc
>TRAV1-18*01|F|1146002:1146275|reverse
caggtgcaacaggacccgtcggcagagaccaccgagggcatcggcatcaacatcacctgc
tcacacactgacacacagcccaacgacaacatccattggtaccgtcagccccccggccga
gcacccacttttctcgtgagcgtttttaaaggctccaaaaaggtgctggacccggcgggg
cggctgtcggtgtcggcagaccggcgctccagcgccctgtggctcgcccagccccgtctc
ggggacgcggcggtgtattactgcgcgttggtag
>sig_peptide|1146276:1146332|reverse
atggattttctgattttgctgcttcttatcatctcgtctgtggctgtgagcagagcc
>RSS|1152283:1152321|reverse
cacggggagaggtgccggggctgcggccgagcacgaatt
>orfTRAV1-17*01|ORF|1152322:1152595|reverse
caggtgcaacaggacccgtcggcagagaccaccgagggcaccggcatcaacatcacctgc
tcacaccccaacatacagcccaacgacaacatccattggtaccgtcagctcccaggccga
gcacccacttttctcgtgcgcgtttttaaaggctccaaggagttgctggacccggcgggg
cggctgtcggtgtcggcagaccggcgctccagcgccctgtggctcgaccggccccgtctt
ggggacgcggcggtgtattactgcgccgtgggca
>sig_peptide|1152596:1152673|reverse
atgaaatttccgtgggagagaatggattttgtgagtttgctgcttcttttcttctcggca
gtggctgtgagcagagcc
>RSS|1167554:1167592|reverse
cacgggaagcgaagccggggctgcggccgggcacgaatt
>orfTRAV1-16*01|ORF|1167593:1167863|reverse
caggtgcagcaggacccgtcggcagagaccagcgagggcaccggcatcaacatcacctgc
tcacaccccagtatacaagcctattccatccagtggtaccgtcagctcccgggccacggc
cccgcattcctcgtcagtgccgttaaaggctccaaggaggtgccggacccggaggggcgg
ctctgggtgtcggcagaccgccgctccagcgccctgtggctcgcccggccccggctcggg
gacgcggcggtgtattactgcgccgtgaacc
>sig_peptide|1167864:1167941|reverse
atgaaatttccgtgggagagaatggattttgtgagtttgcttcttcttttcttctcggca
gtggctgtgagcagagcc
>RSS|1188520:1188558|reverse
caccctggtgcagggagcttccttggccgcgcaacaacc
>TRAV2-12*01|F|1188559:1188836|reverse
cagaccattgtcagccagcaagaaggacaggtcacagtggaggagagaaacaccttccag
accacctgcacataccaaacacctgactttcgtggcttgtattggtaccagcagaagaaa
ggccaagccctgcagctggtcacatatcaggcagcagcaggccccaagcacaacggccgt
ttcaccacgtggctgaacaccaccgcaaaatacagcctcctgcggctggcagaagtcgag
ctgtctgacagcgccttgtacctctgtgctgtgcagga
>sig_peptide|1188837:1188847|reverse
atgccatgggg
>splicesite|1188848:1188849|reverse
ag
>splicesite|1189647:1189652|reverse
gtaagt
>sig_peptide|1189653:1189701|reverse
atgcaccgctgctatctcatcctcactgctttcctgggacaagtgctgg
>RSS|1191089:1191127|reverse
cacagggagaggagccggggctgcggccgggcacgaacc
>TRAV1-15*01|F|1191128:1191401|reverse
caggtgcagcaggagccgtcggcagagaccagcgagggcaccggcatcaacatcacctgc
tcgcaccccaacatagaggccggagattacatccagtggtaccgtcagctcccgggccgc
ggccccgcattcctcgtcagcgcatttaagggctccaaggaggtgccggagccggaggga
cggctgtcggtgtcggcagaccggcgctccagcgccctgttgatcgcccagccccggcac
gcagacgcggcggtgtattactgcgccgtaggca
>sig_peptide|1191402:1191503|reverse
atgtatcactctcgctcatcctgcacaaaatttccgtgggagagaatggattttgtgagt
ttgcttcttcttttcttctcggcagtggctgtgagcagagcc
>RSS|1211987:1212025|reverse
caccctggtgcagggagcttccttggccgcgcaacaacc
>TRAV2-11*01|F|1212026:1212303|reverse
cagaccattgtcagccagcaagaaggacaggtcacagtggaggagagaaacaccttccag
accacctgcacataccaaacacctgactttcgtggcttgtattggtaccagcagaagaaa
ggccaagccccgcagctggtcacatatcaggcagcagcaggctccaagcacaacggccgt
ttcaccacgtggctgaacaccaccgcaaaatacagcctcctgcggctggcagaagtcgag
ctgtctgacagtgccttgtacctctgtgctgtgcagga
>sig_peptide|1212304:1212314|reverse
atgccatgggg
>splicesite|1212315:1212316|reverse
ag
>splicesite|1213114:1213119|reverse
gtaagt
>sig_peptide|1213120:1213168|reverse
atgcaccgctgctatctcatcctcactgctttcctgggacaagtgctgg
>RSS|1214555:1214593|reverse
cacagggagaggagccgcggctgcggccgggcacgaacc
>TRAV1-14*01|F|1214594:1214867|reverse
caggtgcagcaggagccgtcggcagagaccagcgagggcaccggcatcaacatcacctgc
tcgcaccccaacatagaggccggagattacatccagtggtaccgtcagctcccgggccgc
ggccccgcattcctcgtcagcgcatttaagggctccaaggaggtgccggagccggaggga
cggctgtcggtgtcggcagaccggcgctccagcgccctgttgatcgcccagccccggcac
gcagacgcggcggtgtattactgcgccgtaggca
>sig_peptide|1214868:1214969|reverse
atgtatcactctcgctcatcctgcacaaaatttccgtgggagagaatggattttgtgagt
ttgcttcttcttttcttctcggcagtggctgtgagcagagcc
>RSS|1235559:1235597|reverse
caccctggtgcagggagcttccttggccgtgcaacaacc
>TRAV2-10*01|F|1235598:1235875|reverse
cagaccattgtcagccagcaagaaggacaggtcacagtggaggagagaaacaccttccac
accacctgcacataccaaacaccttactttcgtggcttgttttggtaccagcagaagaaa
ggccaagccccgcagctggtcacatatcaggcagcagcaggctccaagcacaacggccgt
ttcaccacgtggctgaacaccaccgcaaaatacagcctcctgcggctggcagaagtcgag
ctgtctgacagcgccttgtacctctgtgctgtgcagga
>sig_peptide|1235876:1235886|reverse
atgccatgggg
>splicesite|1235887:1235888|reverse
ag
>splicesite|1236682:1236687|reverse
gtaagt
>sig_peptide|1236688:1236736|reverse
atgcaccacagctatctcgtcctcactgctttcctgggacaactgctgg
>RSS|1251962:1252000|reverse
caccctggtgcagggagcttccttggccatgcaacaacc
>TRAV2-9*01|F|1252001:1252278|reverse
cagaccattgtcagccagcaagaaggacaggtcacagtggaggagagaaacaccttccac
accacctgcacataccagacatccagattttatggcttgttttggtaccagcagaagaaa
ggccaagccctgcagctggtcacatatcaggcagcagcaggctccaagcacaacggccgt
ttcaccacgtggctgaacaccaccgcaaaatacagcctcctgcggctggcagaagtcaag
ctgtctgacagcgccttgtacctctgtgctgtgcagga
>sig_peptide|1252279:1252289|reverse
atgccatgggg
>splicesite|1252290:1252291|reverse
ag
>splicesite|1253085:1253090|reverse
gtaagt
>sig_peptide|1253091:1253139|reverse
atgcaccacagctatctcgtcctcactgctttcctgggacaactgctgg
>RSS|1254493:1254531|reverse
cacggggagaagagccgcggctgcggccgggcacgaacc
>orfTRAV1-13*01|ORF|1254532:1254805|reverse
caggtgcagcaggagccgtcggcagagaccagcgagggcaccggcatcaacatcacctgc
tcacaccccaacgtacagaccagcgagtacatccactggtaccgtcagctcccgggcaga
ggccccgcattcctcgtcagcgccgttaaaggctccaaggaggtgccggacccggcgggg
tggctgtcggtgtcggcagaccggcgctccagcgccctgtggctcgcccagccccgtctc
ggggacgcggcggtgtattactgcgccgtgtacc
>sig_peptide|1254806:1254883|reverse
atgaaatttcagtgggagaaaatggattttgtgagtttgcttcttcttatcttcccggca
gtggctgtgagcagagcc
>RSS|1271374:1271412|reverse
caccctggtgcagggagcttccttggccgtgcaacaacc
>TRAV2-8*01|F|1271413:1271690|reverse
cagaccattgtcagccagcaagaaggacaggtcacagtggaggagagaaacaccttccag
accacctgcacataccaaacaccttactttcgtggcttgttttggtaccagcagaagaaa
ggccaagccccgcagctggtcacatatcaggcagcagcaggccccaagcacaacggccgt
ttcaccacgtggctgaacaccaccgcaaaatacagcctcctgcgactggcagaagtcgag
ctgtctgacagcgccttgtacctctgtgctgtgcagga
>sig_peptide|1271691:1271701|reverse
atgccatgggg
>splicesite|1271702:1271703|reverse
ag
>splicesite|1272492:1272497|reverse
gtaagt
>sig_peptide|1272498:1272546|reverse
atgcaccgctgctatctcgtcctcactgccttcctgggacaactgctgg
>RSS|1273699:1273737|reverse
cacggggagcgaagccggggctgtggccgggcacgaacc
>orfTRAV1-12*01|ORF|1273738:1274011|reverse
caggtgcaacaggagccgtcggcagagaccagcgagggcatcggcatcaacatcacctgc
tcacaccccaacatacagaccgactattccatccagtggtaccgtcagctcccgggccga
ggccccgcattcctcgtcagcgccgttaaagaatccaagaaggtgccggagccggagggg
cggctgtcggtgtcggcagaccgccgctccagcgccctgtggctcgcccagccccggctc
ggggacacggcggtgtattactgcgccctggacc
>sig_peptide|1274012:1274089|reverse
atgaaatttcagtgggagaaaatggattttgtgagtttgctgcttcttttcttctcggca
gtggctgtgagcagagcc
>RSS|1289658:1289696|reverse
caccctggtgcagggagcttccttggccgtgcaacaacc
>TRAV2-7*01|F|1289697:1289974|reverse
cagaccattgtcagccagcaagaaggacaggtcacagtggaggagagaaacaccttccag
accacctgcacataccaaacaccttactttcgtggcttgttttggtaccagcagaagaaa
ggccaagccccgcagctggtcacatatcaggcagcagcaggctccaagcacaacggccgt
ttcaccacgtggctgaacaccaccgcaaaatacagcctcctgcggctggcagaagtcgag
ctgtctgacagcgccttgtacctctgtgctgtgcagga
>sig_peptide|1289975:1289985|reverse
atgccatgggg
>splicesite|1289986:1289987|reverse
ag
>splicesite|1290786:1290791|reverse
gtaagt
>sig_peptide|1290792:1290840|reverse
atgcaccgcagctatctcgtcctcactgccttcctgggacaactgctgg
>RSS|1291993:1292031|reverse
cacggggagcgaagccggggctgtggtcgggcacgaacc
>orfTRAV1-11*01|ORF|1292032:1292305|reverse
caggtgcaacaggagccgtcggcagagaccagcgagggcatcggcatcaacatcacctgc
tcacaccccaacatacagaccgactattccatccagtggtaccgtcagctcccgggccga
ggccccgcattcctcgtcagcgccgttaaagactccaagaaggtgccggagccggagggg
cggctgtcggtgtcggcagaccgccgctccagcgccctgtggctcgcccagccccgtctc
ggggacacggcggtgtattactgcgccctggacc
>sig_peptide|1292306:1292383|reverse
atgaaatttcagtgggagaaaatggattttgtgagtttgctgcttcttttctactcggca
gtggctgtgagcagagcc
>RSS|1307956:1307994|reverse
caccctggagcaaggaccttccttggccgtgcaacaacc
>TRAV2-6*01|F|1307995:1308272|reverse
cagaccattgtcagccagcaagaaggacaggtcacagcggaggagagaaacaccttccag
accacctgcacataccaaacacctgtcttgagtggcttgttttggtaccagcagaagaaa
ggccaagccccgcagctggtcacatatcaggcagcagcaggccccaagcacaatggccgt
ttcaccacgtggctgaacaccaccgcaaaatacagcctcctgcggctggcagaagtcgag
ctgtctgacagcgccttgtacctctgtgcattgcagga
>sig_peptide|1308273:1308283|reverse
atgccatgggg
>splicesite|1308284:1308285|reverse
ag
>splicesite|1309079:1309084|reverse
gtaagt
>sig_peptide|1309085:1309133|reverse
atgcaccacagctatctcgtcctcactgccttcttgggacaactgctgg
>RSS|1310487:1310525|reverse
cacggggagaagagccgcggctgcggccgggcacgaacc
>orfTRAV1-10*01|ORF|1310526:1310799|reverse
caggtgcagcaggagccgtcggcagagaccagcgagggcaccggcatcaacatcacctgc
tcacaccccaacgtacagaccagcgagtacatccactggtaccgtcagctcccgggcaga
ggccccgcattcctcgtcagcgccgttaaaggctccaaggaggtgccggacccggcgggg
tggctgtcggtgtcggcagaccggcgctccagcgccctgtggctcgcccagccccgtctc
ggggacgcggcggtgtattactgcgccgtgtacc
>sig_peptide|1310800:1310877|reverse
atgaaatttcagtgggagaaaatggattttgtgagtttgcttcttcttatcttcccggca
gtggctgtgagcagagcc
>RSS|1327368:1327406|reverse
caccctggtgcagggagcttccttggccgtgcaacaacc
>TRAV2-5*01|F|1327407:1327684|reverse
cagaccattgtcagccagcaagaaggacaggtcacagtggaggagagaaacaccttccag
accacctgcacataccaaacaccttactttcgtggcttgttttggtaccagcagaagaaa
ggccaagccccgcagctggtcacatatcaggcagcagcaggctccaagcacaacggccgt
ttcaccacgtggctgaacaccaccgcaaaatacagcctcctgcggctggcagaagtcgag
ctgtctgacagcgccttgtacctctgtgctgtgcagga
>sig_peptide|1327685:1327695|reverse
atgccatgggg
>splicesite|1327696:1327697|reverse
ag
>splicesite|1328496:1328501|reverse
gtaagt
>sig_peptide|1328502:1328550|reverse
atgcaccgcagctatctcgtcctcactgccttcctgggacaactgctgg
>RSS|1329703:1329741|reverse
cacggggagcgaagccggggctgtggtcgggcacgaacc
>orfTRAV1-9*01|ORF|1329742:1330015|reverse
caggtgcaacaggagccgtcggcagagaccagcgagggcatcggcatcaacatcacctgc
tcacaccccaacatacagaccgactattccatccagtggtaccgtcagctcccgggccga
ggccccgcattcctcgtcagcgccgttaaagactccaagaaggtgccggagccggagggg
cggctgtcggtgtcggcagaccgccgctccagcgccttgtggctcgcccagccccgtctc
ggggacacggcggtgtattactgcgccctggacc
>sig_peptide|1330016:1330093|reverse
atgaaatttcagtgggagaaaatggattttgtgagtttgctgcttcttttctactcggca
gtggctgtgagcagagcc
>RSS|1345245:1345283|reverse
cacgggaagcgaagccgcggctgcggccgggcacgaacc
>orfTRAV1-8*01|ORF|1345284:1345554|reverse
caggtgcagcaggagccgtcggcagagaccagggagggcaccggcatcaacatcacctgc
tcacaccccagtatacaagcctattccatccagtggtaccgtcagctcccgggccgcggc
cccgcattcctcgtcagtgccgttaaaggctccaaggaggtgccggacccggaggggcgg
ctctggaaatcggcagaccgccgctccagcgccctgtggctcgcccggccccggctcggg
gacgcggcggtgtattactgcgccgtggacc
>sig_peptide|1345555:1345632|reverse
atgaaatttccgtgggagagaatggattttgtgagtttgctgcttcttttcttctcggca
gtggctgtgagcagagcc
>RSS|1366260:1366298|reverse
caccctggtgcagggagcttccttggccgcgcaacaacc
>TRAV2-4*01|F|1366299:1366576|reverse
cagaccgttgtcagccagcaagaaggacaggtcacagtggaggagagaaacaccttccag
accacctgcacataccaaacaccttactttcgtggcttgttttggtaccagcagaagaaa
ggccaagccccgcagctggtcacatatcaggcagcagcaggctccaagcacaacggccgt
ttcaccacgtggctgaacaccaccgcaaaatacagcctcctgcggctggcagaagtcgag
ctgtctgacagcgccttgtacctctgtgctgtgcagga
>sig_peptide|1366577:1366587|reverse
atgccatgggg
>splicesite|1366588:1366589|reverse
ag
>splicesite|1367385:1367390|reverse
gtaagt
>sig_peptide|1367391:1367439|reverse
atgcaccacagctatctcgtcctcactgctttcctgggacaactgctgg
>RSS|1368588:1368626|reverse
cacggtgagcgaagccggggctgcggccgggcacgaacc
>TRAV1-7*01|F|1368627:1368900|reverse
caggtgcagcaggagccgtcggcagagaccagcgagggcatcggcatcaacatcacctgc
tcacaccccaacatacagaccgactattccatccagtggtaccgtcagttcccgggcaga
ggccccgctttcctcgtcagcgccgttaaagactccaagaaggtgccggacccggagggg
aggctctgggtgtcggcagaccgccgctccagcgccctgtggctcgcccagccccgtctc
ggggacgcggcggtgtattactgcgccctggacc
>sig_peptide|1368901:1368978|reverse
atgaaatttcagtgggagaaaatgaattttgtgagtttgctgcttcttttcttctcggca
gtggctgtgagcagagcc
>RSS|1384583:1384621|reverse
caccctggtgcaaggagcttccttggtcatgcaacaacc
>TRAV2-3*01|F|1384622:1384899|reverse
cagaccattgtcagccagcaagaaggacaggtcacagcggaggagagaaacaccttccag
accacctgcacataccagacatccagtttttatggcttgttttggtaccagcagaagaaa
ggccaagccctgcagctggtcacatatcaggcagcagcaggctccaagcacaacggccgt
ttcaccacgtggctgaacaccaccgcaaaatacagcctcctgcggctggcagaagtcgag
ctctctgacagcgccttgtacctctgtgctgtgcagga
>sig_peptide|1384900:1384910|reverse
atgccatgggg
>splicesite|1384911:1384912|reverse
ag
>splicesite|1385707:1385712|reverse
gtaagt
>sig_peptide|1385713:1385761|reverse
atgcaccgcagctatctcgtcctcactgccttcttgggacaactgctgg
>RSS|1387100:1387138|reverse
cacggggagaagagccgcggctgcggccgggcacgaacc
>orfTRAV1-6*01|ORF|1387139:1387412|reverse
caggtgcagcaggagccgtcggcagagaccagcgagggcatcggcatcaacatcacctgc
tcacaccccaacatacagaccagcgagtacatccactggtaccgtcagctcccgggcaga
ggccccgcattcctcgtgagcgccgttaaaggctccaaggaggtgccggacccggcgggg
tggctgtcggtgtcggcagaccggcgctccagcgccctgtggctcgcccagccccgtctc
ggggacgcggcggtgtattactgcgccgtgtacc
>sig_peptide|1387413:1387490|reverse
atgaaatttcagtgggagaaaatggattttgtgagtttgcttcttcttatcttcccggca
gtggctgtgagcagagcc
>RSS|1402536:1402574|reverse
caccctggtgcagggagcttccttggccgcgcaacaacc
>TRAV2-2*01|F|1402575:1402852|reverse
cagaccattgtcagccagcaagaaggacaggtcacagcggaggagagaaacaccttccag
accacctgcacataccagacatccagtttttatggcttgttttggtaccagcagaagaaa
ggccaagccctgcagctggtcacatatcaggcagcagcaggccccaagcacaacggccgt
ttcaccacgtggctgaacaccaccacaaaatacagcctcctgcggctggcagaagtcgag
ctgtctgacagcgccttgtacctctgtgctgtgcagga
>sig_peptide|1402853:1402863|reverse
atgccatgggg
>splicesite|1402864:1402865|reverse
ag
>splicesite|1403659:1403664|reverse
gtaagt
>sig_peptide|1403665:1403713|reverse
atgcaccacagctatctcgtcctcactgccttcttgggacaactgctgg
>RSS|1405067:1405105|reverse
cacggggaaaagagccgcggctgcggccgggcacgaacc
>pTRAV1-5*01|P|1405106:1405380|reverse
caggtgcagcaggagccgtcggcagagaccagcgagggcaccggcatcaacatcacctgc
tcacaccccaacatacagaccagcgagtacatccactggtaccgtcagctcccgggcaga
ggccccgcattcctcgtgagcgccgttaaaggctccaaggaggtgccggacccgaggggg
ggggctgtcggtgtcggcagaccggcgctccagcgccctgtggctcgcccagccccgtct
cggggacacggcggtgtattactgcgccgtgtacc
>RSS|1420330:1420368|reverse
caccctggtgcagggagcttccttggccgcgcaacaacc
>TRAV2-1*01|F|1420369:1420646|reverse
cagaccgttgtcagccagcaagaaggacaggtcacagcggaggagagaaacaccttccag
accacctgcacataccagacatccagtttttatggcttgttttggtaccagcagaagaaa
ggccaagccctgcagctggtcacatatcaggcagcagcaggctccaagcacaacggccgt
ttcaccacgtggctgaacaccaccgcaaaatacagcctcctgcggctggcagaagtcgag
ctctctgacagcgccttgtacctctgtgctgtgcagga
>sig_peptide|1420647:1420657|reverse
atgccatgggg
>splicesite|1420658:1420659|reverse
ag
>splicesite|1421453:1421458|reverse
gtaagt
>sig_peptide|1421459:1421507|reverse
atgcaccacagctatctcgtcctcactgccttcttgggacaactgctgg
>pTRAV1-4*01|P|1422386:1422550|reverse
caggtgcagcaggagccgtcggcagagaccagcgagggcaccggcatcaacatcacctgc
tcacaccccaacgtgataaagcacagaatgaccacagtctgtaagcaaaaagggagagaa
ggaggaagaccagaactcttcagcccctcactgagtggccattag
>RSS|1430645:1430683|reverse
cacggggagacgagccggggctgcggccgtgcacgaacc
>TRAV1-3*01|F|1430684:1430957|reverse
caggtgcagcaggagccgtcggcagagaccagcgagggcaccggcatcaacatcacctgc
tcacaccccaacgtacagcccagagattacatccattggtaccgtcagttcccgggccga
gcacccactttcctcgtgagcgcttctaaaggctccaaggaggtgccggacccggcgggg
tggctgtcggtgtcggcagaccggcgctccagcgccctgtggctcacccgacccaggctc
ggggacgcggcggtgtattactgcgcgttggtag
>sig_peptide|1430958:1431014|reverse
atggattttctgattttgctgcttcttatcatctcggcagtggctgtgagcagagcc
>RSS|1439209:1439247|reverse
cacggggagacgagccggggctgcggccgtgcacgaacc
>TRAV1-2*01|F|1439248:1439521|reverse
caggtgcagcaggagccgtcggcagagaccagcgagggtaccggcatcaacatcacctgc
tcacaccccaacgtacagcccggagattacatccattggtaccgtcagctcccgggccga
gcacccactttcctcgtgaacgcttttaaagactccaaggagttgccggacccggcgggg
tggctgtcggtgtcggcagaccggcgctccagcgccctgtggctcacccgacccaggctc
ggggacgcggcggtgtattactgcgcgttggtag
>sig_peptide|1439522:1439599|reverse
atgacatttcagtgggagaaaatggattttgtgagtttgcttcttcttatcttctcggca
gtggctgtgagcagagcc
>RSS|1454055:1454093|reverse
cacggggagaggagccggggctgcggccggatacgaacc
>pTRAV1-1*01|P|1454094:1454362|reverse
caggtgcagcaggagccgtcggcagagaccagcgagggcaccggcattaacatcacctgc
tcacaccctaacatacagtcatatgaatacatccactcataccgtcagctctgaatgccc
cgcattcctcgtgagcgcttttaaaggctcaaaggagctgccggacccggcggggtggct
gtcggtgtcggcagaccggcgctccagcgccctgtggctcgcccggcccggtctcgggga
cgcggcggtgtattactgcgcgttggtag
