# Supplementary material for: Unraveling the chicken T cell repertoire with enhanced genome annotation
Source: Front Immunol. 2024 Mar 14;15:1359169. doi: 10.3389/fimmu.2024.1359169 (PMC10972964; doi:10.3389/fimmu.2024.1359169)
Supplement: Supplementary file 3 [file DataSheet_3.csv]

TRBV2-4*01	79757691	79757968
TRBJ4*01	79769265	79769314 c
TRBJ3*01	79771271	79771318 c
TRBJ2*01	79777944	79777992 c
TRBJ1*01	79779616	79779660 c
TRBD1*01	79780824	79780837 c
TRBV3-1*01	79792959	79793251 c
TRBV2-3*01	79795726	79796003 c
TRBV2-2*01	79813356	79813633 c
TRBV2-1*01	79828048	79828325 c
TRBV1-11*01	79843087	79843372 c
TRBV1-10*01	79857157	79857442 c
TRBV1-9*01	79871994	79872279 c
TRBV1-8*01	79889270	79889555 c
TRBV1-7*01	79897140	79897425 c
TRBV1-6*01	79914444	79914729 c
TRBV1-5*01	79921814	79922099 c
TRBV1-4*01	79934336	79934621 c
TRBV1-3*01	79944644	79944929 c
TRBV1-2*01	79956506	79956791 c
TRBV1-1*01	79968054	79968339 c
