# Supplementary material for: Unraveling the chicken T cell repertoire with enhanced genome annotation
Source: Front Immunol. 2024 Mar 14;15:1359169. doi: 10.3389/fimmu.2024.1359169 (PMC10972964; doi:10.3389/fimmu.2024.1359169)
Supplement: Supplementary file 4 [file DataSheet_4.fasta]

>sig_peptide|79757553:79757595|forward
atgtggacaatttggtgcatggtcttgtacttctttggagcaa
>splicesite|79757596:79757601|forward
gtaagg
>splicesite|79757684:79757685|forward
ag
>sig_peptide|79757686:79757690|forward
gagct
>TRBV2-4*01|F|79757691:79757968|forward
gagataaaccaaccctcagttctggtgctgaaagaagatgagaacgctaccctgagatgc
agtcaaaatgataatcacgataatatgtactggtacctgcagcagcccgggaagggtctg
caattaatctattcttcatatggagtaaatcaggaaaataagggtgatattcacactgga
tacgaggctaagcggtcaagccaagaagtctttcatttagatatcatatctgccaagaag
aaccattcagctatctatttctgtgccagcagtttgga
>RSS|79757969:79758007|forward
cacaacacttcaaagtcacttgctttctgtacataaaca
>TRBC*01 Exon4|79763159:79763170|reverse
aaaatgtactag
>TRBC*01 Exon3|79764243:79764350|reverse
gaaaactatcagagaagtgctacagctgggaagtttgtatacataatgctcattttcaag
agcattttgtatgggatatttgtgatggggatgatgctttggtacaag
>TRBC*01 Exon2|79765008:79765025|reverse
ggctgtgatatcttcaaa
>TRBC*01 Exon1|79765325:79765660|reverse
gggaagaacagtgaaatcatagaaccagatgtggtcatcttttcaccatcaaagcaagag
attcaagagaagaagaaggccacactggtatgcctggcctctggtttcttccctgatcac
ctcaatttagtctggaaggtgaatggtgtgaagaggacagaaggagtggggacagatgag
atttccacatcaaatgggagcacttactcattgaccagcagactgagaatctcagcccaa
gagtggttcaaccctctgaatcgttttgagtgtattgccaatttttttaagaatggaaca
cagcaatcaatacaaaaaatcatctatggtgatact
>splicesite|79769259:79769264|reverse
gtaagt
>TRBJ4*01|79769265:79769314|reverse
ttatgttaatatccagtattttggagaaggaacaaaagtaacagttctgg
>RSS|79769315:79769342|reverse
agttttgatattacactgtgaggctgtg
>splicesite|79771265:79771270|reverse
gtaagt
>TRBJ3*01|79771271:79771318|reverse
caaacacaccactgaactttggacagggcactcgtctgacagtgcttg
>RSS|79771319:79771346|reverse
aattctggtacttcttgaaaatactgtg
>splicesite|79777938:79777943|reverse
gtaagt
>TRBJ2*01|79777944:79777992|reverse
aataacgaaagactgatctttggcactgggacaaaactcacagttctag
>RSS|79777993:79778020|reverse
ggttctaatgcagctgcaaaatagtgtg
>splicesite|79779610:79779615|reverse
gtaaga
>TRBJ1*01|79779616:79779660|reverse
acagtaacatgattttcggtgatggcacgaaacttacagtgatcg
>RSS|79779661:79779688|reverse
acttatgctacaacagtatgtcatagtg
>RSS|79780785:79780823|reverse
cacaatgattcatttcccaggaggtctttacaaaaacct
>TRBD1*01|79780824:79780837|reverse
gggacagggggatc
>RSS|79780838:79780865|reverse
tgtttttgtacgagactgtaccgttgtg
>RSS|79792920:79792958|reverse
cacgatgcagcaagagcattaagcacttacacaaaatcc
>TRBV3-1*01|F|79792959:79793251|reverse
tacagcatcacgcagtggccagaaaatgccctcaagagagccggagagagtgccgacctc
acctgctacgagaatagttccaggcttgcctatatgttctggtaccagcagctttcaagg
agtagtctgaagttaatagccagcacttccacatggctgcagaattcttacgaggaaggt
tacagcgaagccaagtttgagataagcagagacaagaacaatctctctgttatgactatc
aagaatgtgacatccaaggatgctgccacatacttctgcgctgcgagtgatca
>sig_peptide|79793252:79793265|reverse
gctctggagtggga
>splicesite|79793266:79793267|reverse
ag
>splicesite|79793386:79793391|reverse
gtgaga
>sig_peptide|79793392:79793422|reverse
atgctgaccattttgcttgctcttctacctg
>RSS|79795687:79795725|reverse
cacaacacttcaaagtcacttgctttctgtacataaact
>TRBV2-3*01|F|79795726:79796003|reverse
gagattaaccaaccctcaattctggtgctgaaagaagatgagaacgctaccctgacatgc
agtcaaaatgataatcacgattatatgtactggtatctgcagcagcctgggaagggtctg
caattaatctattattcatatggagtaaaacaggaaaataagggcgatattcacacagga
tacgaggctaagcggtcaagccaagaagtctttcatttagatatcatatctgccaagaag
aaccattcggctatctatttctgtgccagcattttgga
>sig_peptide|79796004:79796008|reverse
gagct
>splicesite|79796009:79796010|reverse
ag
>splicesite|79796093:79796098|reverse
gtaagg
>sig_peptide|79796099:79796141|reverse
atgtggacaatttggtgcatggtcttgtacttctttggagcaa
>RSS|79813317:79813355|reverse
cacaacacttcaaagtcacttgctttctgtacataaact
>TRBV2-2*01|F|79813356:79813633|reverse
gagattaaccaaccctcaattctggtgctgaaagaagatgagaacgctaccctgagttgc
agtcaaaatgataatcacaattatatgtactggtatctgcagcagcctgggaagggtctg
caattaatctatacttcatatggagtaaaacaggaaaataagggtgatattcacactgga
tacgaggctaagcggtcaagccaagaagtctttcatttagatatcatatctgccaagaag
aaccattcggctatctatttctgtgccagcagtttgga
>sig_peptide|79813634:79813638|reverse
gagct
>splicesite|79813639:79813640|reverse
ag
>splicesite|79813723:79813728|reverse
gtaagg
>sig_peptide|79813729:79813771|reverse
atgtggacaatttggtgcatggtcttgtacttctttggagcaa
>RSS|79828009:79828047|reverse
cacaacacttcaaagtcacttgctttctgtacataaact
>TRBV2-1*01|F|79828048:79828325|reverse
gagattaaccaaccctcaattctggtgctgaaagaagatgagaacgctaccctgagttgc
agtcaaaatgataatcacaattatatgtcctggtatctgcagcagcccgggaagggtctg
caattaatctattattcagtgggagaaaatcaggaaaataagggtgatattcacactgga
tacgaggctaagcggttaaccaaacaagtctttcgtttagatatcatatctgtcaagaag
aaccattcagctatctatttctgtgccagcagtttgga
>sig_peptide|79828326:79828330|reverse
gagct
>splicesite|79828331:79828332|reverse
ag
>splicesite|79828415:79828420|reverse
gtaagg
>sig_peptide|79828421:79828463|reverse
atgtggacaatttggtgcatggtcttgtacttctttggagcaa
>RSS|79843048:79843086|reverse
cactgtgacacgaaggctggagcagcacaacgcaaacct
>TRBV1-11*01|F|79843087:79843372|reverse
cttcagcaaaccccagacatgattgtccgactgggagactctctgactctgaactgttca
cacaaagagagtggaatccagaccatgctctggtacaagctgccagtggggaagaacgcc
actttgcagctgattgttcgttcagtggaaggtaacaaagcagagtttgaggaagaattc
aaaagccacttccagagcagtgggactaaggagaaatccttatcagtggcgatagatcac
gtcctcctcaatgattcaggcacttatttctgcgctaagcaagata
>sig_peptide|79843373:79843380|reverse
gctgggct
>splicesite|79843381:79843382|reverse
ag
>splicesite|79843795:79843800|reverse
gtatgt
>sig_peptide|79843801:79843843|reverse
atgtttccctgctggtttcttacggccttcctggcccatgtag
>RSS|79857118:79857156|reverse
cactgtgacacgaaggctggagcagcacaacgcaaacct
>TRBV1-10*01|F|79857157:79857442|reverse
cttcagcaaaccccagacatgattgtccgactgggagactctctgactctgaactgttca
cacaaagagagtggagcctggaacatgctctggtacaagctgccagtggggaagaacgcc
actttgcagctgattgttcgttcagtggaaggtagcaaagcagagtttgaggaagaattc
aaaagccgcttccaaagcagtgggactaaggagaaatccttatcagtggcgatagatcac
gtcctactcaatgactcaggcacttatttctgcgctaagcaagata
>sig_peptide|79857443:79857450|reverse
gctgggct
>splicesite|79857451:79857452|reverse
ag
>splicesite|79857872:79857877|reverse
gtatgt
>sig_peptide|79857878:79857920|reverse
atgtttccctgctggtttcttacggccttcctggcccatgtag
>RSS|79871955:79871993|reverse
cactgtgacacgaaggctggagcagcacaacgcaaacct
>TRBV1-9*01|F|79871994:79872279|reverse
cttcagcaaaccccagacatgattgtccgactgggagactctctgactctgaactgttca
gacaaagagagtgtaatccagaccatgttctggtacaagctgccagtggggaagaacgcc
actttgcagctgattgttcgttcagtggaaggtagcaaagcagagtttgaggaagaattc
aaaagccgcttccaaagcagtgggactaaggagaaatccttatcagtggtgatagatcac
gtcctactcaatgactcaggcacttatttctgtgctaagcaagata
>sig_peptide|79872280:79872287|reverse
gctgggct
>splicesite|79872288:79872289|reverse
ag
>splicesite|79872699:79872704|reverse
gtatgt
>sig_peptide|79872705:79872747|reverse
atgtttccctgctggtttcttacggccttcctggcccatgtag
>RSS|79889231:79889269|reverse
cactgtgacacgaaggctggagcagcacaacgcaaacct
>TRBV1-8*01|F|79889270:79889555|reverse
cttcagcaaaccccagacatgattgtccgactgggagactctctgactctgaactgttca
gacaaagagagtgtaatcccgaccatgttctggtacaagctgccagtggggaagaacgcc
actttgcagctgattgttcgttcagtggaaggtagcaaagcagagtttgaggaagaattc
aaaagccgcttccaaagcagtgggactaaggagaaatccttatcagtggcgatagatcac
gtcctactcaatgactcaggcacttatttctgcgctaagcaagata
>sig_peptide|79889556:79889563|reverse
gctgggct
>splicesite|79889564:79889565|reverse
ag
>splicesite|79889983:79889988|reverse
gtatgt
>sig_peptide|79889989:79890031|reverse
atgtttccctgctggtttcttacggccttgctggcccatgtag
>RSS|79897101:79897139|reverse
cactgtgacacgaaggctggagcagcacaacgcaaacct
>TRBV1-7*01|F|79897140:79897425|reverse
cttcagcaaaccccagacatgattgtccgactgggagactctctgactctgaactgttca
cacaaagagagtggaatctggaccatgctctggtacaagctgccagtggggaagaacgcc
actttgcagctgattgtccgttcagtggaaggtaacaaagcagagtttgaggaagaattc
aaaagcctcttccaaagcagtgggactaaggggaactccttatcaatggcgatagatcac
gtcctcctcaatgactcaggcacttatttctgcgctaagcaagata
>sig_peptide|79897426:79897433|reverse
gctgggct
>splicesite|79897434:79897435|reverse
ag
>splicesite|79897844:79897849|reverse
gtatgt
>sig_peptide|79897850:79897892|reverse
atgtttccctgctggtttcttacggccttcctggcccatgtag
>RSS|79914405:79914443|reverse
cactgtgacacgaaggctggagcagcacaacgcaaacct
>TRBV1-6*01|F|79914444:79914729|reverse
cttcagcaaaccccagacatgattgtccgactgggagactctctgactctgaactgttca
cacaaagagagtggattctggaccatgttctggtacaagctgccagtggggaagaacacc
actttgcagctgattgttcattcaatgaaaggtagcaaagctgagtttgagcaagaattc
aaaagccgcttccaaagcattgggaccacggggaactccttatcaatggcgatagatcac
gtcctactcaatgactcaggcacttatttctgcgctaagcaagata
>sig_peptide|79914730:79914737|reverse
gctgggct
>splicesite|79914738:79914739|reverse
ag
>splicesite|79915152:79915157|reverse
gtatgt
>sig_peptide|79915158:79915200|reverse
atgtttccctgctggtttcttacggccttcctggcccatgtag
>RSS|79921775:79921813|reverse
cactgtgacacgaaggctggagcagcacaacgcaaacct
>TRBV1-5*01|F|79921814:79922099|reverse
cttcagcaaaccccagacatgattgtccgactgggagactctctgactctgaactgctca
cacaaagagagtgtaatccagaccatgttctggtacaagctgccagtggggaagaacgcc
actttgcagctgattgttcgttcagtggaaggtaacaaagcagagtttgaggaagaattc
aaaagccgcttccaaagcagtgggactaaggagaaatccttatcagtggtgatagatcac
gtcctactcaatgactcaggcacttatttctgcgctaagcaagata
>sig_peptide|79922100:79922107|reverse
gctgggct
>splicesite|79922108:79922109|reverse
ag
>splicesite|79922523:79922528|reverse
gtatgt
>sig_peptide|79922529:79922571|reverse
atgtttccctgctggtttcttacggccttgctggcccatgtag
>RSS|79934297:79934335|reverse
cactgtgacacgaaggctggagcagcacaacgcaaacct
>TRBV1-4*01|F|79934336:79934621|reverse
cttcagcaaaccccagacatgattgtccgactgggagactctctgactctgaactgttca
cacaaagagagtggaaactggaacatgttctggtacaagctgccagtggggaagaacacc
tctttgcagctgattgttcgttcattggtaggtaacaaagcagagtttgaggaagaattc
aaaagccgcttccaaagcagtgggactaaggggaactccttatcaatggcgatagatcac
gtcctactcaatgactcaggcacttatttctgcgctaagcaagata
>sig_peptide|79934622:79934629|reverse
gctgggct
>splicesite|79934630:79934631|reverse
ag
>splicesite|79935044:79935049|reverse
gtatgt
>sig_peptide|79935050:79935092|reverse
atgtttccctgctggtttcttacggccttgctggcccatgtag
>RSS|79944605:79944643|reverse
cactgtgacacgaaggctggagcagcacaacgcaaacct
>TRBV1-3*01|F|79944644:79944929|reverse
cttcagcaaaccccagacatgattgtccgactgggagactctctgactctgaactgttca
cacaaagagagtggaacctggaccatgttctggtacaagctgccagtggggaagaacgcc
actttgcagctgattgttcgttcagtggaaggtaacaaagcagagtttgaggaagaattc
aaaagccgcttccagagcagtgggactaaggggaaatccttatcaatggcgatagatcac
gtcctactcaatgactcaggcacttatttctgcgctaagctagata
>sig_peptide|79944930:79944937|reverse
gctgggct
>splicesite|79944938:79944939|reverse
ag
>splicesite|79945352:79945357|reverse
gtatgt
>sig_peptide|79945358:79945400|reverse
atgtttccctgctggtttcttacggccttgctggcccatgtag
>RSS|79956467:79956505|reverse
cactgtgacacgaaggctggagcagcacaacgcaaacct
>TRBV1-2*01|F|79956506:79956791|reverse
cttcagcaaaccccagacatgattgtccgactgggagactctctgactctgaactgttca
gacaaagagagtgtaatcccgaccatgttctggtacaagctgccagtggggaagaacgcc
actttgcagctgattgttcgttcattggaaggtaacaaagcagagtttgaggaagaattc
aaaagccgcttccaaagcagtgggactaaggggaactccttatcaatggcgatagatcac
gtcctactcaatgactcaggcacttatttctgcgctaagcaagata
>sig_peptide|79956792:79956799|reverse
gctgggct
>splicesite|79956800:79956801|reverse
ag
>splicesite|79957213:79957218|reverse
gtatgt
>sig_peptide|79957219:79957261|reverse
atgtttccctgctggtttcttacggccttgctggcccatgtag
>RSS|79968015:79968053|reverse
cactgtgacacgaaggctggagcagcacaacgcaaacct
>TRBV1-1*01|F|79968054:79968339|reverse
cttcagcaaaccccagacatgattgtccgactgggagactctctgactctgaactgctca
cacaaagagagtggattctggaccatgttctggtacaagctgccagtggggaagaacgcc
actttgcagctgattgttcgttcagtggaaggtaacaaagcagagtttgaggaagaattc
aaaagccgcttccaaagcagtgggactaaggggaactccttatcaatggcgatagatcac
gtcctactcaatgactcaggcacttatttctgcgctaagcaagata
>sig_peptide|79968340:79968347|reverse
gctgggct
>splicesite|79968348:79968349|reverse
ag
>splicesite|79968761:79968766|reverse
gtatgt
>sig_peptide|79968767:79968809|reverse
atgtttccctgctggtttcttacggccttgctggcccatgtag
