# Supplementary material for: Unraveling the chicken T cell repertoire with enhanced genome annotation
Source: Front Immunol. 2024 Mar 14;15:1359169. doi: 10.3389/fimmu.2024.1359169 (PMC10972964; doi:10.3389/fimmu.2024.1359169)
Supplement: Supplementary file 5 [file DataSheet_5.csv]

TRGJ3*01	49027154	49027205 c
TRGJ2*01	49029139	49029188 c
TRGJ1*01	49030464	49030513 c
TRGV2-27*01	49033353	49033658 c	/note=only has 73.4 % na identity with consensus of TRGV2	was still kept in group due to similarity and consistency with literature
TRGV2-26*01	49035213	49035518 c
TRGV3-10*01	49037012	49037304 c
pTRGV1-8*01	49038558	49038854 c	/pseudogene=lacks CAC motif in RSS
orfTRGV2-25*01	49042036	49042341 c	/note=ORF: low score donor splice	low RIC RSS
orfTRGV2-24*01	49043832	49044137 c	/note=ORF: low RIC RSS
TRGV2-23*01	49046661	49046966 c
TRGV3-9*01	49048779	49049071 c
pTRGV4-8*01	49050219	49050288 c	/pseudogene=incomplete	only 3'end
TRGV2-22*01	49051663	49051968 c
TRGV3-8*01	49053687	49053979 c
pTRGV1-7*01	49055232	49055528 c
orfTRGV2-21*01	49058156	49058461 c	/note=ORF: low RIC RSS	low score donor splice
orfTRGV2-20*01	49060188	49060493 c	/note=ORF: low RIC RSS	2nd Cys missing	not recognized by VJ-gene-finder
pTRGV2-19*01	49063017	49063322 c	/pseudogene=stop codon
TRGV3-7*01	49065149	49065441 c
pTRGV4-7*01	49066577	49066640 c	/pseudogene=incomplete	only 3'end
TRGV2-18*01	49068009	49068314 c
TRGV3-6*01	49070052	49070344 c
orfTRGV1-6*01	49071594	49071899 c	/note=ORF: low likelihood SP
TRGV4-6*01	49072418	49072706 c
pTRGV2-17*01	49073278	49073471 c	/note=low confidence for gene family	assigned to TRGV2 due to location 5' of TRGV4 gene /pseudogene=incomplete	only 3'end with HWY and CAY
orfTRGV2-16*01	49076523	49076828 c	/note=ORF: low RIC RSS	low score donor splice
pTRGV2-15*01	49078553	49078858 c	/pseudogene=stop codon	low RIC RSS
pTRGV2-14*01	49079457	49079653 c	/pseudogene=incomplete	only 3'end
TRGV2-13*01	49081396	49081701 c
TRGV3-5*01	49083595	49083887 c
orfTRGV1-5*01	49085148	49085453 c	/note=ORF: low likelihood SP
pTRGV4-5*01	49085968	49086037 c	/pseudogene=incomplete	only 3'end
TRGV2-12*01	49087415	49087720 c
TRGV3-4*01	49089669	49089961 c
orfTRGV1-4*01	49091215	49091520 c	/note=ORF: low likelihood SP
pTRGV4-4*01	49092039	49092327 c	/pseudogene=sequence with RSS and YYC motif	stop codon; HWY motif missing
pTRGV2-11*01	49092898	49093091 c	/note=low confidence assignment to TRGV2 /pseudogene=incomplete	only 3'end
orfTRGV2-10*01	49096452	49096757 c	/note=ORF: low RIC RSS	low score donor splice
orfTRGV2-9*01	49098401	49098706 c	/note=ORF: low RIC RSS	lacks L-PART1
pTRGV2-8*01	49099252	49099503 c	/pseudogene=lacks RSS	stop codon
TRGV2-7*01	49101235	49101540 c
TRGV3-3*01	49103352	49103644 c
orfTRGV1-3*01	49105557	49105862 c	/note=ORF: 2nd Cys missing	not identified by VJ-gene-finder	low likelihood SP
pTRGV4-3*01	49106381	49106450 c	/pseudogene=incomplete	only 3'end
TRGV2-6*01	49107837	49108142 c
TRGV3-2*01	49110106	49110398 c
orfTRGV1-2*01	49111660	49111965 c	/note=ORF: low likelihood SP
TRGV4-2*01	49112485	49112773 c
pTRGV2-5*01	49113344	49113537 c	/note=low confidence assignment to TRGV2 /pseudogene=incomplete	only 3'end with HWY and TY CAYW
orfTRGV2-4*01	49116902	49117205 c	/note=ORF: low RIC RSS	low score donor splice site
orfTRGV2-3*01	49118930	49119235 c	/note=ORF: 2nd Cys missing	not identified by VJ-gene-finder	low RIC RSS	lacks L-PART1
pTRGV2-2*01	49119781	49120032 c	/pseudogene=stop codon	lacks RSS
TRGV2-1*01	49121764	49122069 c
TRGV3-1*01	49123893	49124185 c
orfTRGV1-1*01	49125443	49125748 c	/note=ORF: 2nd Cys missing	low likelihood SP	not identified by VJ-gene-finder
TRGV4-1*01	49126268	49126556 c
