# Supplementary material for: Unraveling the chicken T cell repertoire with enhanced genome annotation
Source: Front Immunol. 2024 Mar 14;15:1359169. doi: 10.3389/fimmu.2024.1359169 (PMC10972964; doi:10.3389/fimmu.2024.1359169)
Supplement: Supplementary file 6 [file DataSheet_6.fasta]

>TRGC*01 Exon|undefined|product|49018034:49018174|reverse
gatcacatgacacacaaggcagcacaattggtgtacgttgttctgcttctgaaaagctcc
atgtactatgttatcgtactcttcttcttcttcaagtacagaacaaggactgcagctaag
ccctcgggaaagaaaacataa
>TRGC*01 Exon|undefined|product|49018844:49018927|reverse
ctctttccggtaccttcttcagagagctctcctccggaacgggactgcggcactcaatct
gggaacagcacagttgttaacaga
>splicesite|49020333:49020338|reverse
gtaaat
>TRGC*01 Exon|undefined|product|49020340:49020633|reverse
gacaaaggaagttcagcaccagagaattatgaaatcatgcaggaggaacatgaaaaacaa
gtggtgtatgtttgtcttattgagaaattctacccagaagttattcgggtgaaatggacc
gatgaagcaaataaggaggtaacacagaacgtagtaaaaggagatgtctggaagtctcca
ggtgaggataagtactcagtcagcacctggttatctgtgccactggagagcaaaaacaag
atatattcttgcacatatgagcatgaaagtggaggtaactcactgtccacacaa
>splicesite|49027148:49027153|reverse
gtaagt
>TRGJ3*01|49027154:49027205|reverse
tccggatattactacaaagttttcggctctggtacaaagctcattgtatcag
>RSS|49027206:49027233|reverse
tgatattgtaaagactttacacattgtg
>splicesite|49029133:49029138|reverse
gtgagt
>TRGJ2*01|49029139:49029188|reverse
ctatggtgatgagaaaatatttggaagtggaactaaacttattgtttcag
>RSS|49029189:49029216|reverse
agatattgctaagcattatcacactgtg
>splicesite|49030458:49030463|reverse
gtaagt
>TRGJ1*01|49030464:49030513|reverse
tagtgcatggatcaaatacttcggcacaggaactaagctgattgtctcca
>RSS|49030514:49030541|reverse
gatttttgcaaagctaaaacgcaatgtg
>RSS|49033314:49033352|reverse
caccatgatagatgctcagagaccagcaagacacataac
>TRGV2-27*01|F|49033353:49033658|reverse
caggaaattcctatacagagccccatatccatcaccaggttccagaaaagtgcacgtatg
ttctgtgaaatgaataaattaccaggacgttttgataacaccatcatacactggtatcaa
ctgaaagagaataaacctccagagaggctactcttctttgaaggagggaaagctagagtt
gaaagtggctttcaagggaacaagtacatggttgataaagtttctactcggaatctgtgt
attcttacaataaacgatgtaagtccagatgatgctgctacatactactgtgcctactgg
gacccg
>sig_peptide|49033659:49033669|reverse
acggatttgca
>splicesite|49033670:49033671|reverse
ag
>splicesite|49033791:49033796|reverse
gtaagt
>sig_peptide|49033797:49033839|reverse
atgctgctgccggcagctcttatggccacaactctgttgtttt
>RSS|49035174:49035212|reverse
cactatggcagatgccaaacaatcacctctgcaaatact
>TRGV2-26*01|F|49035213:49035518|reverse
caggaaactcccatacagagccctgtatccatcaccatgtcacgaggaaatacagatctg
aagtgtcattttaaagacttctctggaaattttgataacaccgtcatacactggtatcaa
cagaaggagaataaagctccagtgaggatgatgtacttcacatcagggagaacagaagta
gatgagagcttccaaaggcacagatacaggattcaaactatttctacacagaagctttgc
actcttacaataagaaatgtaattccggatgatgctgctacttactactgtgcctactgg
gaccct
>sig_peptide|49035519:49035529|reverse
atgcatttgca
>splicesite|49035530:49035531|reverse
ag
>splicesite|49035845:49035850|reverse
gtaagt
>sig_peptide|49035851:49035893|reverse
atgctgctgctggcagctctgatggtcgcaactgtgtggccca
>RSS|49036973:49037011|reverse
cacagcgttagatgggcaaagataagccatacaaaaagg
>TRGV3-10*01|F|49037012:49037304|reverse
caggctgtaccaatgcaaaggccatcagagcgcaggctggtggagggcagctcagtcacc
atgacatgccagctgagtagtggcaccattgtgcactggtacaggcagcttcctggggag
ccacccaagagaatactgtacatgtctggaaactcacctacatttgatgacagcaacgat
aggcagaagtttcaagtgcagagaaatccttccaactctgttctgataataacgaaatct
actaggagggatactggtacttactactgtgcatactggtatgaacaaggctt
>sig_peptide|49037305:49037315|reverse
gtggagatgca
>splicesite|49037316:49037317|reverse
ag
>splicesite|49037420:49037425|reverse
gtaagt
>sig_peptide|49037426:49037468|reverse
atgctgctgcttacctttcttgttgcaacttcattttggtccc
>pTRGV1-8*01|P|49038558:49038854|reverse
ctagtgctgctgcaacagcatcaactatctgctaccagagagagatccaaaactgtgact
attgagtgcaaagtcgagggcatagctgacttccaggctgcctacatccactggtaccaa
caaatgcctgctggagctcctgaacggcttctctatgtgacagcagtagcacaagtttcc
tatgattcggattcctacaagaacaaatatacatcttccaaaatggggaataaaatctgc
actctctcagttccagacatacgtgatgatgatgaaggtacctactactgtgcctaa
>sig_peptide|49038855:49039022|reverse
atgctgctgctgccaatgctggccctggctgaagcctggttgcatccattcccctccccg
tggaggctccactggcagcagcagcaggaggctgtcctgcgtacacctgcgggcagcagg
ctggcagtgcttgctgtgttttctctccttctgatagatggacatgta
>RSS|49041997:49042035|reverse
cactatggcagaagccaaacaatcacgccaaccaatact
>orfTRGV2-25*01|ORF|49042036:49042341|reverse
tgggaaattcccatacagagccctgtatccatcaccaagtcacaaggaagtatacgtctg
cagtgtcattttaaagacttctctggcaattttgataagactgccatacactggtatcaa
caaaaggagaataaaaccctggcgaggatgatctacattacatcaggagcaagtgtagta
gatgagagcttccaaaggcacagatacatgattcaaactatttctagacagaaactctgc
attcttacagtacaaagagtacttctagacgacgctgctacctaccactgcgcctactgg
gcccca
>sig_peptide|49042342:49042352|reverse
atggatttgtg
>splicesite|49042353:49042354|reverse
ag
>splicesite|49042480:49042485|reverse
gttcgt
>sig_peptide|49042486:49042528|reverse
atgctgctgctggcagctcttgtggccgcaaccacttggtctt
>RSS|49043793:49043831|reverse
caccatgatagatgctcagagaccagcaagccacaaaac
>orfTRGV2-24*01|ORF|49043832:49044137|reverse
tggggaattcccatacagagccctgtatccatcacaaagtcacaaggaagtatacatctg
cagtgtcattttggagacttctttggagattttgataacaccgtcattcactggtatcag
ctgaaagagaataaacctccagagaggctactcttctttgcagaagggaaaactagagtt
gaaagtggctttcaagagaacaagtacatggctgataacgtttctagtcagaatctgtct
attcttacaataaaccatgtaagtccagatgatgatgctacatactactgcgcctactgg
gaccca
>sig_peptide|49044138:49044148|reverse
acggatttgca
>splicesite|49044149:49044150|reverse
ag
>splicesite|49045116:49045121|reverse
gtaagt
>sig_peptide|49045122:49045164|reverse
atgctgctgctggccgctctattggtcacagctgcatggtttt
>RSS|49046622:49046660|reverse
cactatggcagatgccaaacaatcacctctgcaaatact
>TRGV2-23*01|F|49046661:49046966|reverse
caggaaactcccatacagagccctgtatccatcaccatgtcacaaggaaatacagatctg
aagtgtcattttaaagacttctctggaaattttgataacaccgtcatacactggtatcaa
cagaaggagaataaagctccagtgaggatgatctacttttcatcagggtcagtagcagta
gatgagagcttccaaaggcacagatacacgattcaaactatttctagacagaagctttgc
actcttacaataagaaatgtaattccggatgatgctgctacttactactgtgcctactgg
gaccct
>sig_peptide|49046967:49046977|reverse
atggatttgca
>splicesite|49046978:49046979|reverse
ag
>splicesite|49047129:49047134|reverse
gtaagt
>sig_peptide|49047135:49047177|reverse
atgctgctgctggcagctctaacggtcacaactgcatggtcat
>RSS|49048740:49048778|reverse
cacagcgttagatgggcatagataagccatacaaaaagg
>TRGV3-9*01|F|49048779:49049071|reverse
caggctgcaccagtgcaaagcccggcagagcgcaggctggtggagggcagctcagtcacc
atgacatgccagctgagtagaggcaccattgtgcactggtacaggcagcttcctggggag
ccacccaagaggatactgtacatgtctggatactcacctacctttgatgacagcaacgat
agccagaagtttcaagtgcagagaaatgcttccgacactgttctgataataaagaaaaca
acccgaagggatactggtacttactattgtgcatactggtattatcaagcctt
>sig_peptide|49049072:49049082|reverse
gtggagatgca
>splicesite|49049083:49049084|reverse
ag
>splicesite|49049187:49049192|reverse
gtaagt
>sig_peptide|49049193:49049235|reverse
atgctgctgcttacctttcttgttgcaacttcattttggtccc
>RSS|49050180:49050218|reverse
cacagcagcagagagccatagggaacctgcacaaagaca
>pTRGV4-8*01|P|49050219:49050288|reverse
ctctgcaccctgacagtgggcagagttactgcacaagatgctgctacctactactgtgcc
agatgggatg
>RSS|49051624:49051662|reverse
cactacggcagatgccaaacaatcacctctgcaaatact
>TRGV2-22*01|F|49051663:49051968|reverse
caggaaactcccatacagagccctgtatccatcaccatgtcacgaggaaatacagatctg
aagtgtcattttaaagacttctctggaaattttgataacactgtcatacattggtatcaa
cagaaggagaataaagctccagtgaggatgatgtacttcacatcagggagaacagaagta
gatgcgagcttccaaaggcacagatacaggattcaaactatttctacacagagactttgc
actcttacaataagaaatgtaattccggatgatgctgctacttactactgtgcctactgg
gaccct
>sig_peptide|49051969:49051979|reverse
atgcatttgca
>splicesite|49051980:49051981|reverse
ag
>splicesite|49052472:49052477|reverse
gtaagt
>sig_peptide|49052478:49052517|reverse
atgctgctggcagctctgatggtcacaactatgtggccca
>RSS|49053648:49053686|reverse
cacagcgttagatgggcaaagataagccatacaaaaagg
>TRGV3-8*01|F|49053687:49053979|reverse
caggctgcaccagtgcaaagcccggcagagcgcaggctggtggagggcagctcagtcacc
atgacatgccagctgagtagtggcaccgttgtgcactggtacaagcagcttcctggggag
ccacccaagaggatactgtacatgtctggatactcacctacctttgatgacagcaatgat
aggcagaagtttcaagtgcagagaaatccttccaactctgttctgacaataaagaaatct
actaggagggataccggtacttactattgtgcatactggtatgatcaaggcat
>sig_peptide|49053980:49053990|reverse
gtggagctgca
>splicesite|49053991:49053992|reverse
ag
>splicesite|49054095:49054100|reverse
gtaagt
>sig_peptide|49054101:49054143|reverse
atgctgctgcttacctttctcgttgcaacttcactttggtccc
>pTRGV1-7*01|P|49055232:49055528|reverse
caagtgctgctgcaacagcatcaactatctgctaccggagagagatccaaaactgtgact
attcagtgcaaagtcgagggcatagatgacttccaggctgcctacatccactggtaccaa
caaatgcctgctggagttcctgaacggcttctctatgtgacagcagtagcgcaagtttcc
tatgattcggattcctacaagaacaaatatacatcttccaaaatggggaataaaatctgc
actctctcagttccagacatacgtgatgatgatgaatgtacctactactgtgcctaa
>sig_peptide|49055529:49055615|reverse
cagcaggaggctgtcctgcgtacacctgcaggcagcaggctggcagtgcttgctgtgttt
tctctccttctgatagatggacatgca
>splicesite|49055623:49055624|reverse
ag
>RSS|49058117:49058155|reverse
cactatggcagaagccaaacaatcacgccaaccaatact
>orfTRGV2-21*01|ORF|49058156:49058461|reverse
tgggaaattcccatacagagccctgtatccatcaccaagtcacaaggaagtatacgtctg
cactgtcattttaaagacttcactggcaattttgataagactgccatacactggtatcaa
caaaaggagaataaaaccctggcgaggatgatctacattacatcaggagcaagtgtagta
gatgagagcttccaaaggcacagatacatgattcaaactatttctagacagaaactctgc
attcttacagtacgaagagtacttctagacgacgctgctacctaccactgcgcctactgg
gcccca
>sig_peptide|49058462:49058472|reverse
atggatttgtg
>splicesite|49058473:49058474|reverse
ag
>splicesite|49058600:49058605|reverse
gttcgt
>sig_peptide|49058606:49058648|reverse
atgctgctgctggcagctcttgtggccgcaaccacttggtctt
>RSS|49060149:49060187|reverse
caccatgatagatgctcagagaccagcaagccacaaaac
>orfTRGV2-20*01|ORF|49060188:49060493|reverse
tggggaattcccatacagagccctgtatccatcacaaagtcacaaggaagtatacatctg
cagtgtcattttggagacttctttggagattttgataacaccgtcattcactggtatcag
ctgaaagagaataaacctccagagaggctactcttctttgcagaagggaaaactagagtt
gaaagtggctttcaagagaacaagtacatggctgatagcgtttctagtcagaatctgtct
attcttacaataaaccatgtaagtccagatgatgatgctacatactaccgcgcctactgg
gaccca
>sig_peptide|49060494:49060504|reverse
acggatttgca
>splicesite|49060505:49060506|reverse
ag
>splicesite|49061472:49061477|reverse
gtaagt
>sig_peptide|49061478:49061520|reverse
atgctgctgctggccgctctattggtcacagctgcatggtttt
>RSS|49062978:49063016|reverse
cactatggcagatgccaaacaatcacctctgcaaatact
>pTRGV2-19*01|P|49063017:49063322|reverse
caggaaactcccatacagagccctgtatccatcaccatgtcatgaggaaatacagatctg
aagtgtcattttaaagacttctctggaaattttgataacaccgtcatacactggtatcaa
cagaaggagaataaagctccagtgaggatgatgtacttcacatcagggagaacagaagta
gatgagagcttccaaaggcacagatacaggattcaaactatttctagacagaagctttgc
actctttcaataagaaatgtaattccggatgatgctgctacttactactgtgcctactgg
gaccct
>sig_peptide|49063323:49063333|reverse
atggatttgca
>splicesite|49063334:49063335|reverse
ag
>splicesite|49063484:49063489|reverse
gtaagt
>sig_peptide|49063490:49063532|reverse
atgctgctgctggcagctctaacggtcacaactgcatggtcat
>RSS|49065110:49065148|reverse
cacagcgttagatgggcatagataagccatacaaaaagg
>TRGV3-7*01|F|49065149:49065441|reverse
caggctgcaccagtgcaaagcccggcagagcgcaggctggtggagggcagctcagtcacc
atgacatgccagctgagtagaggcaccgttgtgcactggtacaggcagcttcctggggag
ccacccaagaggatactgtacatgtctggatactcacctacctttgatgacagcaatgat
agccagaagtttcaagtgcagagaaatgcttccgacactgttctgataataaagaaaaca
acccgaagggatactggtacttactattgtgcatactggtataggcaagcctt
>sig_peptide|49065442:49065452|reverse
gtggagatgca
>splicesite|49065453:49065454|reverse
ag
>splicesite|49065557:49065562|reverse
gtaagt
>sig_peptide|49065563:49065605|reverse
atgctgctgcttacctttcttgttgcaacttcattttgctccc
>RSS|49066538:49066576|reverse
cacagcagcagagagccatagggaacctgcacaaagaca
>pTRGV4-7*01|P|49066577:49066640|reverse
accctgacagtgggcagagttactgcacaagatgctgctacctactactgtgccagatgg
gatg
>RSS|49067970:49068008|reverse
cactacggcagatgccaaacaatcacctctgcaaatact
>TRGV2-18*01|F|49068009:49068314|reverse
caggaaactcccatacagagccctgtatccatcaccatgtcacgaggaaatacagatctg
aagtgtcattttaaagacttctctggaaattttgataacaccgtcatacactggtatcaa
cagaaggagaataaagctccagtgaggatgatctacttttcatcagggtcagtagcagta
gatgagagcttccaaaggcacagatacaggattcaaactattcctacacagagactttgc
actcttacaataagaaatgtaattccggatgatgctgctacttactactgtgcctactgg
gaccct
>sig_peptide|49068315:49068325|reverse
atgcatttgca
>splicesite|49068326:49068327|reverse
ag
>splicesite|49068837:49068842|reverse
gtaagt
>sig_peptide|49068843:49068885|reverse
atgctgctgctggcagctctgatggtcgcaactgtgtggccca
>RSS|49070013:49070051|reverse
cacagcgttagatgggcaaagataagccatacaaaaagg
>TRGV3-6*01|F|49070052:49070344|reverse
caggctgcaccagtgcaaagcccggcagagcgcaggctgctggagggcagctcagtcacc
atgacatgccggctgagtagtggcaccgttgtgcactggtacaagcagcttcctggggag
ccacccaagaggatactgtacatgtctggatactcacctacctttgatgacagcaacgat
agccagaagtttcaagtgcagagaaatccttccaactctgttctgacaataaagaaatct
actaggagggataccggtacttactattgtgcatactggtattatcaaggcat
>sig_peptide|49070345:49070355|reverse
gtggagatgca
>splicesite|49070356:49070357|reverse
ag
>splicesite|49070460:49070465|reverse
gtaagt
>sig_peptide|49070466:49070508|reverse
atgctgctgcttacctttctcgttgcaacttcattttggtccc
>RSS|49071555:49071593|reverse
caccgagggagcagactgcaggcagcccttacaaaaagc
>orfTRGV1-6*01|ORF|49071594:49071899|reverse
caagtgctgctgcaacagcgtcaaccatctgctaccagagagagatccaaaactgtgact
attcagtgccatgtcgagggcatagctgacttccataatgcctacatccactggtaccga
caaatgcctgctaaagctcctgaacggcttctctatgtgacagcagtagcgcaagtttcc
tatgattcggattcctataagaacaaatatacatcttccaaaatggggaataaaatctgc
actctctcagttcaagacataggtgatgatgataaaggtacctactactgtgcctacagg
gagtcc
>sig_peptide|49071900:49072067|reverse
atgctgctgctgccaatgctggccctggctgaagcctggttgcatccattcccctccccg
tggaggctccactggcagcagcagcaggaggctgtcctgcgtacacctgcgggcagcagg
ctggcagtgcttgctgtgttttctctccttctgatagatggacatgca
>RSS|49072379:49072417|reverse
cacagcagcagagagccatagggaacctgcacaaagaca
>TRGV4-6*01|F|49072418:49072706|reverse
ctctggcaaagtccagcgtccatcaccaagcctgaaagaaaaacggtgctcatcacctgc
catgtctccatctccaactttgacaaagtcttcattcactggtaccgcaaatggcccggg
acagctcccaagcgcattgcctacatggcaaccagactgttccttgagaatgagtctgat
aaggcgaaattcagcatcgagaaggacatcgccaaatctgagagcaccctgacagtgggc
agagttactgcacaagatgctgctacctactactgtgccagatctgatg
>sig_peptide|49072707:49072723|reverse
gtggctctgcacaagcc
>splicesite|49072724:49072725|reverse
ag
>splicesite|49072812:49072817|reverse
gtacgt
>sig_peptide|49072818:49072860|reverse
atgtggcggctgacagctctcatcctggaagttggtttcttct
>RSS|49073239:49073277|reverse
cacagccctgcagaaccaccagcagccagcacacaactt
>pTRGV2-17*01|P|49073278:49073471|reverse
cactggtaccagcacagacccagagagtccctgaagcacgttctgtacacgggactgagg
gagcctgtcttctctgatgagtcttacagagaaacttcctgggctagcacaaagcaggca
gacccatctgtactctgacaacgagaagttgcaaaggcaaacaaagtgacctatgactgt
gcttactggcagcc
>RSS|49076484:49076522|reverse
cactatggcagaagccaaacaatcacgccaaccaatact
>orfTRGV2-16*01|ORF|49076523:49076828|reverse
tgggaaattcccatacagagccctgtatccatcaccaagtcacaaggaagtatacgtctg
cagtgtcattttaaagacttcactggcaattttgataagactgccatacactggtatcaa
caaaaggagaataaaaccctggcgaggatgatctacattacatcaggagcaagtgtagta
gatgagagcttccaaaggcacagatacatgattcaaactatttctagacagaaactctgc
attcttacagtacgaagagtacttctagacgacgctgctacctaccactgcgcctactgg
gcccca
>sig_peptide|49076829:49076839|reverse
atggatttgtg
>splicesite|49076840:49076841|reverse
ag
>splicesite|49076966:49076971|reverse
gttcgt
>sig_peptide|49076972:49077014|reverse
atgctgctgctggcagctcttgtggccgcaactacttggtctt
>RSS|49078514:49078552|reverse
caccatgatagatgctcagagaccagccagccacaaaac
>pTRGV2-15*01|P|49078553:49078858|reverse
tggggaattcccatacagagccctgtatccatcacaaagtcacaaggaagtatacatctg
cagtgtcattttggagacttctttggagattttgataacaccgtcattcactggtatcag
ctgaaagagaataaacctccagagaggctactcttctttgcagaagggaaaactagagtt
gaaagtggctttcaagacaacaagtacatggctgataacgtttctagttagaatttgtct
attcttacaataaaccatgtaagtccagatgatgatgctacatactactgcgcctactgg
gaccca
>sig_peptide|49078859:49078869|reverse
acggatttgca
>splicesite|49078870:49078871|reverse
ag
>RSS|49079418:49079456|reverse
cacaggcttaaaattgaaagggattttgttcaggaatct
>pTRGV2-14*01|P|49079457:49079653|reverse
caggaaactcccatacagagccctgtatccatcaccatgtcacgaagaaatgcagatctg
aagtgtcattttaaagacttctctggaaattttgataacaccgtcatacactgatatcag
agaaggagaatgaagctccagtgtgaatactgtatgttacatcagattgaacagtgttca
atgatagcttgcaaagg
>splicesite|49079852:49079857|reverse
gtaagt
>sig_peptide|49079858:49079900|reverse
atgctgctgctagccgctctattggtcacagctgcatggtttt
>RSS|49081357:49081395|reverse
cactatggcagatgccaaacaatcacctctgcaaatact
>TRGV2-13*01|F|49081396:49081701|reverse
caggaaactcccatacagagccctgtatccatcaccatgtcacgaggaaatacagatctg
aagtgtcattttaaagacttctctggaaattttgataacaccgtcatacactggtatcaa
cagaaggagaataaagctccagtgaggatgatctacttttcatcagggtcagtagcggta
gatgagagcttccaaaggcacagatacacgattcaaactatttctagacagaagctttgc
actcttacaataagaaatgtaattccggatgatgctgctacttactactgtgcctactgg
gaccct
>sig_peptide|49081702:49081712|reverse
atgcatttgca
>splicesite|49081713:49081714|reverse
ag
>splicesite|49082388:49082393|reverse
gtaagt
>sig_peptide|49082394:49082433|reverse
atgctgctggcagctctgatggtcgcaactgtgtggccca
>RSS|49083556:49083594|reverse
cacagcgttagatgggcaaaaataagccatacaaaaagg
>TRGV3-5*01|F|49083595:49083887|reverse
caggctgtaccaatgcaaagcccagcagagcacaggctggtggagggcagctcagtcacc
atgacatgccagctgagtagtggcaccgttgtgcactggtacaggcagcttcctggggag
ccacccaagaggatactgtacatgtctggaaactcacctacctttgattacagcaacgac
aggcagaagtttcaagtgcagagaaatccttccaactctgttctgaaaatagagaaatca
actaggagggataccggtacttactattgtgcatactggtataggcaaggctt
>sig_peptide|49083888:49083898|reverse
gtggacatgca
>splicesite|49083899:49083900|reverse
ag
>splicesite|49084003:49084008|reverse
gtaagt
>sig_peptide|49084009:49084051|reverse
atgctgctgcttacctttcttgttgcaacttcattttggtccc
>RSS|49085109:49085147|reverse
caccgagggagcagactgcaggcagcccttacaaaaagc
>orfTRGV1-5*01|ORF|49085148:49085453|reverse
caagtgctgctgcaacagcatcaactatctgctaccagagagagatccaaaactgtgact
attgagtgcaaagtcgagggcatagctgacttccaggctgcctacatccactggtaccga
caaatgcctgctggagctcctgaacggcttctctatgtgacagcagtagcacaagtttcc
tatgattcggattcctacaagaacaaatattggtcttataaaagtgagaataaaatctgc
actctctcagtactaaacatacgtgatgatgatgaaggtacctactactgtgcctacagg
gagtct
>sig_peptide|49085454:49085621|reverse
atgctgctgctgccagtgctggccctggctgaagcctggttgcatccattcccctccccg
tggaggctccactggcagcagcagcaggaggctgtcctgcatacacctgcgggcagcagg
ctggcagtgcttgctgtgttttctctccttctgatagatggacatgca
>RSS|49085929:49085967|reverse
cacagcagcagagagccatagggaacctgcacaaagaca
>pTRGV4-5*01|P|49085968:49086037|reverse
ctctgcaccctgacagtgggcagagttattacacaagatgctgctacctactactgtgcc
agatgggatg
>RSS|49087376:49087414|reverse
cactatggcagatgccaaacaatcacctctgcaaatact
>TRGV2-12*01|F|49087415:49087720|reverse
caggaaactcccatacagagccctgtatccatcaccatgtcacgaggaaatacagatctg
aagtgtcattttaaagacttctctggaaattttgataacaccgtcatacactggtatcaa
cagaaggagaataaagctccagtgaggatgatctacttttcatcagggtcagtagcagta
gatgagagcttccaaaggcacagatacaggattcaaactatttctacacagaagctttgc
actcttacaataagaaatgtaattccggatgatgctgctacttactactgtgcctactgg
gaccct
>sig_peptide|49087721:49087731|reverse
atgcatttgca
>splicesite|49087732:49087733|reverse
ag
>splicesite|49088453:49088458|reverse
gtaagt
>sig_peptide|49088459:49088501|reverse
atgctgctgctggcagctctgatggtcgcaactgtgtggccca
>RSS|49089630:49089668|reverse
cacagcgttagatgggcaaagataagccatacaaaaagg
>TRGV3-4*01|F|49089669:49089961|reverse
caggctgcaccagtgcaaagcccggcagagcgcaggctggtggagggcagctcagtcacc
atgacatgccagctgagtagtgacaccgttgtgcactggtacaggcagcttcctggggag
ccacccaagaagatactgtacatgtctggatacgcacctacctttgatgacagcaacgat
aggcagaagattcaagtgcagagaaatccttccaactctgttctgataataacgaaatca
acccgaagggatactggtacttactactgtgcatactggtatgaacaaggctt
>sig_peptide|49089962:49089972|reverse
gtggagatgca
>splicesite|49089973:49089974|reverse
ag
>splicesite|49090077:49090082|reverse
gtaagt
>sig_peptide|49090083:49090125|reverse
atgctgctgcttacctttctcgttgcaacttcactttggtccc
>RSS|49091176:49091214|reverse
caccgagggagcagactgcaggcagcccttacaaaaagc
>orfTRGV1-4*01|ORF|49091215:49091520|reverse
caagtgctgctgcaacagcgtcaaccatctgctaccagagagagatccaaaactgtgact
attcagtgccatgtcgagggcatagctgacttccataatgcctacatccactggtaccga
caaatgcctgctggagctcctgaacggcttctctatgtgacagcagtagtacaagtttcc
tatgattcggattcctacaagaacaaatatacatcttccaaaatggggaataaaatctgc
actctctcagttcaagacataggtgatgatgataaaggtacctactactgtgcctacagg
gagtct
>sig_peptide|49091521:49091688|reverse
atgctgctgctgccaatgctggccctggccgtagcctggttgcatccattcccctccccg
tggaggctccactggcagcagcagcaggaggctgtcctgcgtacacctgcgggcagtagg
ctggcagtgcttgctgtgttttctctccttctgatagatggacatgca
>RSS|49092000:49092038|reverse
cacagcagcagagagccatagggaacctgcacaaagaca
>pTRGV4-4*01|P|49092039:49092327|reverse
ctctggcaaagtccagcgtccatcaccaagcctgaaagaaaaacggtgctcatcacctgc
catgtctccatctccaactttgacaaagtcttcattcactgataccgcaagaggcctggg
acagctcccaagcgcattgcctacatggcaaccagactgttccttgagaatgagtccgat
gaggggaaattcagcatcgagaaggacattgccaaatctgagtgcaccctgacagtaggc
agagttactgcacaagatgctgctacctactactgtgccagatgggatg
>sig_peptide|49092328:49092344|reverse
gtggctctgcacaagcc
>splicesite|49092345:49092346|reverse
ag
>RSS|49092859:49092897|reverse
cacagccctgcagaaccaccagcagccagcacacaactt
>pTRGV2-11*01|P|49092898:49093091|reverse
cactggtaccagcacagacccagagagtccctgaagcacgttctgtacacgggactgagg
gagcctgtcttctctgatgagtcttacagagaaacttcctgggctagcacaaagcaggca
gacccatctgtattctgacaacgagaagttgcaaaggcaaacaaagtgacctatgactgt
gcttactggcagcc
>RSS|49096413:49096451|reverse
cactatggcagaagccaaacaatcacgccaaccaatact
>orfTRGV2-10*01|ORF|49096452:49096757|reverse
tgggaaattcccatacagagccctgtatccatcaccaagtcacaaggaagtatacgtctg
cagtgtcattttaaagacttcactggcaattttgataagactgccatacactggtatcaa
caaaaggagaataaaactctggcgaggatgatctacattacatcaggagcaagtgtagta
gatgagagcttccaaaggcacagatacaggattcaaactatttctagacagaaactctgc
attcttacagtacgaagagtacttctagacgacgctgctacctaccactgcgcctactgg
gcccca
>sig_peptide|49096758:49096768|reverse
atggatttgtg
>splicesite|49096769:49096770|reverse
ag
>splicesite|49096898:49096902|reverse
gttcg
>sig_peptide|49096903:49096945|reverse
atgctgctgctggcagctcttgtggccgcaaccacttggtctt
>RSS|49098362:49098400|reverse
caccatgatagatgctcagagaccagcaagccacaaaac
>orfTRGV2-9*01|ORF|49098401:49098706|reverse
tggggaattcccatacagagccctgtatccatcacaaagtcacaaggaagtatacatctg
cagtgtcattttggagacttctttggagattttgataacaccgtcattcactggtatcag
ctgaaagagaataaacctccagagaggctactcttctttgcagaagggaaaactagagtt
gaaagtggctttcaagagaacaagtacatggctgataacgtttctagtcagaatctgtct
attcttacaataaaccatgtaagtccagatgatgatgctacatactactgcgcctactgg
gaccca
>sig_peptide|49098707:49098717|reverse
acggatttgca
>splicesite|49098718:49098719|reverse
ag
>pTRGV2-8*01|P|49099252:49099503|reverse
caggaaactcccatacagagccctgtatccatcaccaagtcacaaggaaatacagatctg
aagtgccgtttcaaagacttctctggaaattttgataacactgtcatacactggtatcag
agaaggagaatgaagctccagtgggaatactctatgttacatcagattgaacagtgttca
atgattgcttgcaaaggcacaggtttaaaattgaaagggattttgttcaggaatcttgca
ctcttacaataa
>sig_peptide|49099504:49099514|reverse
atggatttgca
>splicesite|49099515:49099516|reverse
gg
>splicesite|49099685:49099690|reverse
gtaagt
>sig_peptide|49099691:49099733|reverse
atgctgctgctggccgctctattggtcacagctgcatggtttt
>RSS|49101196:49101234|reverse
cactatggcagatgccaaacaatcacctctgcaaatact
>TRGV2-7*01|F|49101235:49101540|reverse
caggaaactcccatacagagccctgtatccatcaccatgtcacgaggaaatacagatctg
aagtgtcattttaaagacttctctggaaattttgataacaccgtcatacactggtatcaa
cagaaggagaataaagctccagtgaggatgatctacttttcatcagggtcagtagcggta
gatgagagcttccaaaggcacagatacacgattcaaactatttctagacagaagctttgc
actcttacaataagaaatgtaattccggatgatgctgctacttactactgtgcctactgg
gaccct
>sig_peptide|49101541:49101551|reverse
atggatttgca
>splicesite|49101552:49101553|reverse
ag
>splicesite|49101702:49101707|reverse
gtaagt
>sig_peptide|49101708:49101750|reverse
atgctgctgctggcagctctaacggtcacaactgcatggtcat
>RSS|49103313:49103351|reverse
cacagcgttagatgggcatagataagccatacaaaaagg
>TRGV3-3*01|F|49103352:49103644|reverse
caggctgcaccagtgcaaagcccggcagtgcgcaggctggtggagggcagctcagtcacc
atgacatgccagctgagtagtggcaccgttgtgcactggtacaggcagcttcccggggag
ccacccaagaggatactgtacatgtctggatactcacctacctttgatgacagcaacgat
aggcagaagtttcaagtgcagagaaatccttccaactctgttctgataataacgaaatca
acccgaagggatactggtacttactactgtgcatactggtattatcaaggcat
>sig_peptide|49103645:49103655|reverse
gtggagatgca
>splicesite|49103656:49103657|reverse
ag
>splicesite|49103760:49103765|reverse
gtaagt
>sig_peptide|49103766:49103808|reverse
atgctgctgcttacctttctcgttgcaacttcactttggtccc
>RSS|49105518:49105556|reverse
caccgagggagcagtctgcgggcagcccttacagaaagc
>orfTRGV1-3*01|ORF|49105557:49105862|reverse
ctagtgctgctgcaacagcatcaactatctgctaccagagagagatccaaaactgtgact
attgagtgcaaagtcgagggcatagatgacttccaggctgcctacatccactggtaccga
caaatgcctgctggagctcctgatcggcttctctgtgtgacagcagtagcgcaagtttcc
tatgattcggattcctacaagaacaaatatacatcttccaaaatggggactaaaatctgc
actttctcagttcaagacataggtgatgatgatgaaggtacctactacggtgcctactgg
gagtct
>sig_peptide|49105863:49106030|reverse
atgctgctgctgccaatgctggccctggctgaagcctggttgcatccattcccctccccg
tggaggctccactggcagcagcagcaggaggctgtcctgcgtacacctgcgggcagcagg
ctggcagtgcttgctgtgttttctctccttctgatagatggacatgca
>RSS|49106342:49106380|reverse
cacagcagcagagagccatagggaacctgcacaaagaca
>pTRGV4-3*01|P|49106381:49106450|reverse
ctctgcaccctgacagtgggcagagttattacacaagatgctgctacctactactgtgcc
agatgggatg
>RSS|49107798:49107836|reverse
cactacggcagatgccaaacaatcacctctgcaaatact
>TRGV2-6*01|F|49107837:49108142|reverse
caggaaactcccatacagagccctgtatccatcaccatgtcacgaggaaatacagatctg
aagtgtcattttaaagacttctctggaaattttgataacaccgtcatacactggtatcaa
cagaaggagaataaagctccagtgaggatgatctacttcacatcagggagaacagaagta
gatgcgagcttccaaaggcacagatacaggattcaaactatttctacacagagactttgc
actcttacaataagaaatgtaattccggatgatgctgctacttactactgtgcctactgg
gaccct
>sig_peptide|49108143:49108153|reverse
atgcatttgca
>splicesite|49108154:49108155|reverse
ag
>splicesite|49108893:49108898|reverse
gtaagt
>sig_peptide|49108899:49108938|reverse
atgctgctggcagctctgatggtcacaactgtgtggccca
>RSS|49110067:49110105|reverse
cacagcgttagatgggcaaagataagccatacaaaaagg
>TRGV3-2*01|F|49110106:49110398|reverse
caggctgtaccaatgcaaagcccagcagagctctggctgctggagggcaactcagtcacc
atgacatgccagctgagtagtggcaccgttgtgcactggtacaagcagcttcctggggag
ccacccaagaggatactgtacatgtctggaaactcacctacctttgattacagcaacgac
aggcagaagtttcaagtgcagagaaatccttccaactctgttctgacaataaagaaatct
actaggagggataccggtacttactattgtgcatactggtattatcaaggctt
>sig_peptide|49110399:49110409|reverse
gtggagatgcg
>splicesite|49110410:49110411|reverse
ag
>splicesite|49110514:49110519|reverse
gtaagt
>sig_peptide|49110520:49110562|reverse
atgctgctgtttacctttctcgttgcaacttcactttggtccc
>RSS|49111621:49111659|reverse
caccgagggagcagactgcaggcagcccttacagaaagc
>orfTRGV1-2*01|ORF|49111660:49111965|reverse
caagtgctgctgcaacagcgtcaaccatctgctaccagagagagatccaaaactgtgact
attgagtgcaaagttgagggcatagctaacttccatgatgcctacatccactggtaccga
caaatgcctgctaaagctcctgaatggcttctctatgtgacagcagtagcgcaagtttcc
tatgattcggattcctacaagaacaaatatttgtcttataaaagtgagaataatgtctgc
actctctcagttcaagacataggtgatgatgataaaggtacctactactgtgcctactgg
gagtct
>sig_peptide|49111966:49112133|reverse
atgctgctgctgccaatgctggccctggctgaagcctggttgcatccattcccctccccg
tggaggctccactggcagcagcagcaggaggctgtcctgcgtacacctgcaggcagcagg
ctggcagtgcttgctgtgttttctctccttctgatagatggacatgca
>RSS|49112446:49112484|reverse
cacagcagcagagagccatagggaacctgcacaaagaca
>TRGV4-2*01|F|49112485:49112773|reverse
ctctggcaaagtccagcgtccatcaccaagcctgaaagaaaaacggtgctcatcacctgc
catgtctccatctccaactttgacaaagtcttcattcactggtaccgcaagaggcctggg
acagctcccaagcgcattgcctacatggcaaccagactgttccttgagaatgagtccgat
gaggggaaattcagcatcgagaaggacatcgccaaatctgagtgcaccctgacagtaggc
agagttactgcacaagatgctgctacctactactgtgccagatgggatg
>sig_peptide|49112774:49112790|reverse
gtggctctgcacaagcc
>splicesite|49112791:49112792|reverse
ag
>splicesite|49112879:49112884|reverse
gtacgt
>sig_peptide|49112885:49112927|reverse
atgtggcggctgacagctctcatcctggcagttgctttcttct
>RSS|49113305:49113343|reverse
cacagccctgcagaaccaccagcagccagcacacaactt
>pTRGV2-5*01|P|49113344:49113537|reverse
cactggtaccagcacagacccagagagtccctgaagcacgttctgtacacgggactgagg
gagcctgtcttttctgatgagtcttacagagaaacttcctgggctagcacaaagcaggca
gacccatctgtactctgacaacgagaagttgcaaaggcaaacgaagtgacctatgactgt
gcttactggcagcc
>splicesite|49113688:49113689|reverse
cg
>RSS|49116863:49116901|reverse
cacactatggcagaagccaaacaatcacgccaaccaata
>orfTRGV2-4*01|ORF|49116902:49117205|reverse
tgggaaattcccatacagagccctgtatccatcaccaagtcacaaggaagtatacgtctg
cactgtcattttaaagacttttctggcaattttgataagactgccatacactggtatcaa
caaaaggagaataaaactctggcgaggatgatctacattacatcaggagcaagtgtagta
gatgagagcttccaaaggcacagatacaggattcaaactatttctagacagaaactctgc
attcttacagtacgaagagtacttctagacgacgctgctacctaccactgcgcctactgg
gccc
>sig_peptide|49117206:49117216|reverse
atggatttgtg
>splicesite|49117217:49117218|reverse
ag
>sig_peptide|49117349:49117391|reverse
atgctgctgctggcagctcttgtggccgcaaccacttggtctt
>RSS|49118891:49118929|reverse
caccatgatagatgctcagagaccagcaagccacaaaac
>orfTRGV2-3*01|ORF|49118930:49119235|reverse
tggggaattcccatacagagccctgtatccatcacaaagtcacaaggaagtatacatctg
cagtgtcattttggagacttctttggagattttgataacaccgtcattcactggtatcag
ctgaaagagaataaacctccagagaggctactcttctttgcagaagggaaaactagagtt
gaaagtggctttcaagagaacaagtacatggctgataacgtttctagtcagaatctgtct
attcttacaataaaccatgtaagtccagatgatgatgctacatactaccgcgcctactgg
gaccca
>sig_peptide|49119236:49119246|reverse
acggatttgca
>splicesite|49119247:49119248|reverse
ag
>pTRGV2-2*01|P|49119781:49120032|reverse
caggaaactcccatacagagccctgtatccatcaccaagtcacaaggaaatacagatctg
aagtgccgtttcaaagacttctctggaaattttgataacactgtcatacactggtatcag
agaaggagaatgaagctccagtgggaatactctatgttacatcagattgaacagtgttca
atgattgcttgcaaaggcacaggtttaaaattgaaagggattttgttcaggaatcttgca
ctcttacaataa
>sig_peptide|49120033:49120043|reverse
atggatttgca
>splicesite|49120044:49120045|reverse
gg
>splicesite|49120214:49120219|reverse
gtaagt
>sig_peptide|49120220:49120262|reverse
atgctgctgctggccgctctattggtcacagctgcatggtttt
>RSS|49121725:49121763|reverse
cactatggcagatgccaaacaatcacctctgcaaatact
>TRGV2-1*01|F|49121764:49122069|reverse
caggaaactcccatacagagccctgtatccatcaccatgtcacgaggaaatacagatctg
aagtgtcattttaaagacttctctggaaattttgataacaccgtcatacactggtatcaa
cagaaggagaataaagctccagtgaggatgatctacttttcatcagggtcagtagcggaa
gatgagagcttccaaaggcacagatacacgattcaaactatttctagacagaagctttgc
actcttacaataagaaatacaattccggatgatgctgctacttactactgtgcctactgg
gaccct
>sig_peptide|49122070:49122080|reverse
atggatttgca
>splicesite|49122081:49122082|reverse
ag
>splicesite|49122231:49122236|reverse
gtaagt
>sig_peptide|49122237:49122279|reverse
atgctgctgctggcagctctaacggtcacaactgcatggtcat
>RSS|49123854:49123892|reverse
cacagcgttagatgggcatagataagccatacaaaaagg
>TRGV3-1*01|F|49123893:49124185|reverse
caggctgtaccaatgcaaagcccagcagagctctggctgctggagggcagctcagtcacc
atgacatgccagctgagtagaggcaccattgtgcactggtacaggcagcttcccggggag
ccacccaagaggatactgtacatgtctggatactcacctacctttgatgacagcaacgat
agccagaagtttcaagtgcagagaaatgcttccgacactgttctgataataaagaaaaca
acccgaagggatactggtacttactattgtgcatactggtataggcaagcctt
>sig_peptide|49124186:49124196|reverse
gtggagatgcg
>splicesite|49124197:49124198|reverse
ag
>splicesite|49124301:49124306|reverse
gtaagt
>sig_peptide|49124307:49124349|reverse
atgctgctgtttacctttctcgttgcaacttcactttggtccc
>RSS|49125404:49125442|reverse
cacagagggagcagactgcaggcagcccttacaaaagct
>orfTRGV1-1*01|ORF|49125443:49125748|reverse
caagtgctgctgcaacaacatcaaccatatgttatcaaaaagagatccaaaactgtgact
attcagtgccaagtcgagggcatagatgacttccaggatgccgacatccactggtaccaa
caaatgcctgctggagctcctgaacggcttctctatgtgacagcagtagcacaagtttcc
tatgattcgaattcctacaagaacaaatatttgtcttataagagtgagaataatgtctgc
actctctcagttcaagacataggtgatgatgataaaggtacctactacggtgcctactgg
gagtct
>sig_peptide|49125749:49125916|reverse
atgctgctgctgccaatgctggccctggctgaagcctggttgcatccattcccctcctcg
tggaggctccactgggagcaccagcaggaggctgtcctgcgtacacctgcaggcagcagg
ctggcagtgcttgctgtgttttctctccttctgatagatggacatgca
>RSS|49126229:49126267|reverse
cacagcagcagagagccatagggaacctgcacaaagaca
>TRGV4-1*01|F|49126268:49126556|reverse
ctctggcaaagtccagcgtccatcaccaagcctgaaagaaaaacggtgctcatcacctgc
catgtctccatctccaactttgacaaagtcttcattcactggtaccgcaagaggcctggg
acagctcccaagcgcattgcctacatggcaaccagactgttccttgagaatgagtccgat
gaggggaaattcagcatcgagaaggacatcgccaaatctgagtgcaccctgacagtaggc
agagttactgcacaagatgctgctacctactactgtgccagatgggatg
>sig_peptide|49126557:49126573|reverse
gtggctctgcacaagcc
>splicesite|49126574:49126575|reverse
ag
>splicesite|49126662:49126667|reverse
gtacgt
>sig_peptide|49126668:49126710|reverse
atgtggcggctgacagctctcatcctggcagttgctttcttct
